# Supplementary material for: Research on the development and differentiation of the physical literacy scale for Chinese college students
Source: PLoS One. 2026 May 8;21(5):e0348776. doi: 10.1371/journal.pone.0348776 (PMC13155614; doi:10.1371/journal.pone.0348776)
Supplement: S1 File — (XLSX) [file pone.0348776.s001.xlsx]

## Sheet: Dimension Score
	A	B	C	D
1	5	5	5	5
2	5	5	5	5
3	5	5	5	5
4	5	5	5	5
5	5	5	4	4
6	5	5	5	5
7	4	3	5	4
8	5	5	5	5
9	5	5	5	5
10	5	5	5	5
11	5	5	5	5
12	5	5	5	5
13	5	5	4	3
14	5	5	5	5
15	5	4	4	3
16	5	5	5	5

## Sheet: Round1
A1	A2	A3	A4	A5	A6	A7	A8	A9	A10	A11	A12	A13	A14	A15	B1	B2	B3	B4	B5	B6	B7	B8	B9	B10	C1	C2	C3	C4	C5	C6	C7	C8	C9	C10	C11	C12	C13	C14	C15	C16	D1	D2	D3	D4	D5	D6	D7	D8	D9
5	5	5	5	5	5	5	5	5	5	5	5	5	5	5	5	5	5	5	5	5	5	5	5	5	5	5	5	5	5	5	5	5	5	5	5	5	5	5	5	5	5	5	5	5	5	5	5	5	5
5	3	5	5	4	5	5	5	5	5	5	5	5	5	5	3	5	5	5	5	5	5	5	5	5	5	5	5	5	5	5	5	5	5	5	5	5	5	5	5	4	5	5	5	5	5	5	5	5	5
5	5	2	5	5	5	5	5	5	2	5	5	1	5	4	5	5	5	5	5	5	5	5	5	5	5	5	5	5	5	5	1	5	5	5	5	2	5	5	5	5	5	5	3	2	5	5	5	5	2
3	3	5	4	5	3	4	4	3	5	4	3	3	5	4	4	4	5	3	4	4	4	5	5	4	4	5	3	5	4	4	5	5	4	4	4	5	5	5	5	4	5	4	4	5	4	4	5	5	4
4	4	5	5	5	5	5	4	4	4	4	4	4	4	4	4	4	4	4	4	4	4	4	4	4	5	5	4	5	5	5	5	5	4	4	5	5	5	5	5	5	5	5	4	4	4	4	4	4	4
5	5	5	5	5	5	5	5	5	5	5	2	2	4	5	2	5	5	5	5	5	5	5	5	5	5	5	5	5	5	5	5	5	5	4	5	4	5	5	5	5	5	5	3	5	3	5	5	5	3
2	2	4	4	3	4	4	4	3	4	2	2	2	4	4	4	4	4	3	3	4	4	4	4	4	4	4	4	4	4	4	4	4	4	4	3	4	4	4	4	3	4	4	3	3	3	5	4	4	2
4	3	5	4	5	5	4	4	5	4	5	4	3	5	5	4	5	4	5	5	5	5	5	5	5	5	5	5	5	5	5	5	5	5	5	5	5	5	5	5	5	5	5	4	4	4	5	5	5	4
5	3	5	4	3	5	5	5	5	5	4	5	5	5	5	2	5	5	4	4	4	5	5	5	5	5	5	5	5	5	5	5	5	5	5	5	5	5	5	5	5	5	5	3	5	5	5	5	5	5
5	5	5	5	5	5	5	5	5	5	5	5	5	2	2	5	5	5	5	5	2	2	2	5	5	5	2	5	5	5	5	5	5	5	5	5	5	5	5	5	2	5	5	5	5	5	5	5	5	5
5	2	5	4	5	5	5	5	5	5	5	5	4	5	4	5	5	5	5	5	5	5	5	5	5	5	5	5	5	5	5	4	5	4	5	5	3	3	5	5	2	5	5	3	5	5	5	4	4	4
3	4	4	4	3	2	2	4	4	4	4	3	3	4	4	4	4	4	5	4	5	4	5	4	5	5	4	3	4	4	3	5	4	4	4	4	3	5	5	4	3	5	5	3	5	4	3	4	3	1
5	5	5	5	5	5	5	5	5	5	5	5	5	5	5	5	5	5	5	5	5	5	5	5	5	5	5	5	5	5	5	5	5	5	5	5	5	5	5	5	5	5	5	5	5	5	5	5	5	5
5	5	5	5	5	5	5	5	5	5	5	5	5	5	5	5	5	5	5	5	5	5	5	5	5	5	5	5	5	5	5	5	5	5	5	5	5	5	5	5	5	5	5	5	5	5	5	5	5	5
2	2	5	5	4	5	4	4	3	3	3	2	2	4	5	4	5	5	4	4	5	3	3	5	4	5	5	4	5	4	3	5	4	3	3	4	5	5	5	5	4	5	5	3	4	4	5	4	4	2
[truncated: 3 more columns]

## Sheet: Round 2
A1	A2	A3	A4	A5	A6	A7	A8	A9	A10	A11	A12	A13	A14	A15	A16	B1	B2	B3	B4	B5	B6	B7	B8	B9	B10	B11	B12	B13	B14	C1	C2	C3	C4	C5	C6	C7	C8	C9	C10	C11	C12	C13	C14	C15	C16	C17	C18	D1	D2
3	4	1	5	5	4	3	3	3	3	4	3	3	5	3	3	5	4	4	3	3	3	4	4	3	3	4	3	4	4	5	4	3	4	4	4	4	3	3	4	4	4	4	4	4	4	3	3	4	4
5	4	4	5	5	4	5	5	5	5	5	5	5	5	5	5	4	5	5	5	5	5	5	5	4	5	5	5	5	5	5	5	5	5	5	5	5	5	5	5	5	5	5	5	5	5	5	5	5	5
5	5	4	5	5	5	5	5	5	5	5	5	5	5	5	5	5	5	5	5	5	5	5	5	5	5	4	5	5	5	5	5	5	5	5	5	4	5	4	5	5	1	5	2	5	5	5	5	5	5
4	4	4	5	5	5	5	5	4	4	4	4	3	4	4	4	4	4	4	4	4	4	5	4	4	4	5	4	5	5	5	5	4	5	4	4	4	4	4	5	5	5	5	5	5	5	5	4	5	5
2	3	3	4	4	3	4	4	4	3	4	3	2	4	4	4	3	4	4	3	3	4	4	4	4	4	4	4	4	4	4	4	3	4	4	4	4	3	3	4	4	4	4	4	4	4	4	4	4	4
4	4	4	5	4	4	5	4	5	5	5	5	5	5	5	5	4	5	5	5	5	5	5	5	3	5	5	5	5	5	5	5	5	5	5	5	5	5	4	5	5	5	5	5	5	5	5	5	5	5
5	4	5	5	4	5	5	5	5	5	5	4	5	5	5	5	4	5	5	4	4	4	5	4	5	5	5	5	5	4	5	5	5	5	5	4	5	5	5	5	5	5	5	5	5	5	5	5	5	5
3	3	3	5	5	4	4	4	4	3	4	4	2	4	5	4	4	5	5	4	4	5	4	5	3	3	3	5	4	4	5	5	4	5	4	4	5	5	3	4	3	5	4	5	5	5	5	4	5	5
5	4	5	5	5	5	5	5	5	5	5	5	4	5	5	5	4	5	5	5	5	5	5	5	5	5	5	5	5	5	5	5	5	5	5	5	5	5	5	5	5	5	5	5	5	5	5	4	5	5
5	5	5	5	5	5	5	5	5	5	5	5	5	5	5	5	5	5	5	5	5	5	5	5	5	5	5	5	5	5	5	5	5	5	5	5	5	5	5	5	5	5	5	5	5	5	5	5	5	5
5	5	5	5	5	5	5	5	5	5	5	5	5	5	5	5	5	5	5	5	5	5	5	5	5	5	5	5	5	5	5	5	5	5	5	5	5	5	5	5	5	5	5	5	5	5	5	5	5	5
[truncated: 11 more columns]
