# Supplementary material for: Research on the development and differentiation of the physical literacy scale for Chinese college students
Source: PLoS One. 2026 May 8;21(5):e0348776. doi: 10.1371/journal.pone.0348776 (PMC13155614; doi:10.1371/journal.pone.0348776)
Supplement: S2 File — (XLSX) [file pone.0348776.s002.xlsx]

## Sheet: Sheet1
A1	A2	A3	A4	A5	A6	A7	A8	A9	A10	A11	A12	A13	A14	A15	A16	B1	B2	B3	B4	B5	B6	B7	B8	B9	B10	B11	B12	B13	B14	C1	C2	C3	C4	C5	C6	C7	C8	C9	C10	C11	C12	C13	C14	C15	C16	C17	C18	D1	D2
4	5	4	4	4	4	5	5	4	1	2	3	3	5	5	5	3	1	2	3	3	2	5	2	5	5	5	5	5	5	5	5	5	5	5	5	5	5	5	5	5	5	5	3	2	3	3	4	5	5
5	2	5	5	4	5	3	1	5	3	5	3	5	4	4	4	4	3	4	1	1	1	5	5	3	4	4	5	5	5	5	5	5	5	5	5	5	5	5	5	5	5	5	3	3	3	2	3	5	5
5	5	1	5	5	5	5	5	5	5	5	5	5	5	5	4	5	4	5	3	4	3	5	5	4	3	5	5	5	5	5	5	5	5	5	5	4	4	5	4	4	4	4	5	5	5	5	5	5	5
5	5	5	5	5	5	5	5	4	4	5	4	5	4	5	4	5	4	5	1	1	1	5	4	1	2	1	5	5	5	5	4	5	4	5	4	5	4	5	4	4	4	5	4	5	4	5	4	5	4
3	5	4	5	4	4	5	5	4	4	5	4	5	4	4	4	4	4	4	3	2	3	5	5	4	5	5	5	5	5	5	5	3	4	5	5	3	5	5	4	4	5	5	3	5	3	3	3	5	5
2	4	3	3	3	2	4	3	4	5	5	3	5	5	5	5	3	4	5	3	3	3	4	5	3	3	4	4	5	5	5	5	5	5	5	4	5	5	4	4	4	5	4	5	5	5	5	5	5	5
2	5	4	5	4	3	5	2	2	5	5	2	5	4	4	4	5	5	5	1	1	4	4	3	4	4	4	4	4	4	5	5	5	5	5	5	5	5	5	4	4	5	5	5	5	5	5	5	5	5
2	4	3	2	3	1	2	4	3	5	4	3	4	3	4	5	2	3	4	2	2	3	4	4	4	4	4	4	4	4	4	4	5	5	5	5	5	5	5	3	3	4	5	3	4	5	4	4	5	5
4	5	4	5	5	5	5	2	5	5	5	4	5	5	5	5	5	5	5	1	4	2	5	5	4	4	4	5	4	5	5	5	4	4	5	5	4	4	5	2	4	5	5	5	5	5	5	5	5	5
5	5	5	5	4	5	4	4	4	1	4	5	5	4	5	5	4	5	4	3	3	2	5	4	1	1	5	5	4	5	5	5	4	5	5	5	4	4	5	5	4	5	4	5	5	4	4	5	5	5
3	4	4	3	1	1	2	3	5	5	4	3	5	5	5	5	1	1	1	2	2	1	3	4	5	5	4	4	5	4	5	5	4	5	5	5	5	3	5	5	5	5	5	4	5	5	5	4	5	5
5	5	5	5	5	5	5	5	5	5	5	5	5	4	4	4	5	4	5	3	4	3	5	5	4	3	5	5	5	5	5	5	5	5	5	5	4	4	5	4	4	4	4	2	3	2	3	3	5	5
5	5	5	5	5	5	5	4	5	4	5	4	5	4	5	4	5	4	5	1	1	1	5	2	5	5	5	5	4	5	5	4	5	4	5	5	5	4	5	4	5	5	5	4	4	5	5	4	5	4
3	5	2	5	4	4	5	5	4	4	5	4	5	5	5	5	4	4	4	3	2	3	5	5	4	5	5	5	5	5	5	5	3	4	5	5	3	5	5	4	4	5	5	5	5	5	5	5	5	5
5	5	5	4	4	5	5	4	4	1	5	4	5	4	5	4	4	4	4	3	3	2	5	4	1	1	5	5	4	5	5	4	5	5	5	5	4	5	5	5	4	5	5	5	4	4	5	4	5	5
4	4	4	4	3	4	4	5	4	5	5	5	5	4	4	4	5	2	4	2	2	4	3	4	4	4	4	4	4	5	4	5	3	5	5	4	4	4	4	3	3	4	4	5	5	5	4	5	5	5
5	5	5	4	4	5	4	3	4	1	4	5	5	4	5	4	4	5	4	3	3	2	5	5	1	1	4	5	4	5	5	5	4	5	5	4	4	5	5	5	4	4	5	5	4	4	5	5	5	4
5	4	5	4	4	4	2	2	5	2	5	5	5	4	5	5	3	1	4	2	2	1	5	5	5	5	5	5	5	5	5	5	5	5	5	5	5	5	5	5	4	5	5	2	4	3	2	3	4	4
5	5	4	4	3	4	4	2	1	5	5	4	5	5	5	5	4	2	4	1	1	2	3	2	2	3	4	5	4	5	5	5	4	5	5	5	5	4	5	4	5	5	5	5	5	4	4	5	5	4
1	4	2	4	3	4	4	4	5	5	4	5	4	4	4	5	4	4	5	2	2	2	4	5	5	5	4	5	4	5	5	4	5	4	5	5	5	4	5	5	5	4	4	4	4	4	4	4	4	5
3	4	4	4	3	3	4	4	4	4	4	4	4	4	4	5	2	3	3	4	2	3	3	4	3	4	3	4	4	4	4	5	4	5	5	4	5	5	4	4	5	4	4	5	4	5	4	5	5	5
2	4	4	4	4	2	2	1	4	4	5	5	5	4	5	5	4	4	5	1	1	1	5	1	4	4	4	4	5	5	5	5	4	5	5	4	4	5	5	5	4	5	5	3	4	3	4	3	5	5
3	5	1	4	4	5	4	3	3	4	4	3	4	3	4	5	4	4	5	4	2	3	4	3	4	4	5	5	4	5	5	4	4	5	5	4	3	4	5	3	3	5	5	4	5	5	5	4	5	5
5	5	5	5	4	5	5	4	4	5	4	5	4	5	4	5	5	4	5	1	4	1	4	5	3	4	4	5	4	5	4	5	4	5	5	4	5	4	5	4	5	4	5	5	4	4	5	4	5	4
4	4	3	5	4	5	4	5	4	5	4	5	4	5	4	5	3	4	5	4	4	3	4	5	4	1	5	4	5	4	5	4	5	4	5	4	5	4	5	4	5	4	5	4	4	4	3	4	5	4
4	5	4	4	5	4	4	2	3	4	5	3	5	5	4	5	5	4	4	1	4	1	5	5	4	5	4	4	5	5	5	4	4	5	5	4	5	4	4	5	5	4	5	4	4	5	5	4	5	5
5	5	1	4	4	5	5	4	4	2	4	5	4	5	4	4	4	3	3	4	4	4	4	5	1	4	5	5	4	5	4	5	4	4	5	4	4	5	5	4	4	5	4	4	5	4	4	5	5	4
2	4	3	5	3	5	4	3	3	2	3	4	4	5	5	5	3	3	5	2	2	1	5	5	2	2	2	5	5	5	5	5	5	5	5	5	5	5	5	5	5	5	5	3	3	3	3	5	5	5
2	4	1	5	3	5	4	3	3	2	3	4	4	5	5	5	3	3	5	2	2	1	5	5	4	2	5	5	5	5	5	5	5	5	5	5	5	5	5	5	5	5	5	5	5	5	5	5	5	5
3	4	4	3	3	2	2	2	3	5	4	4	4	3	3	3	4	4	3	2	2	3	4	3	2	2	2	5	4	4	5	4	4	5	5	4	5	4	5	4	4	5	4	3	4	3	2	3	5	4
2	5	3	1	1	1	3	2	1	1	3	4	4	3	4	4	2	2	5	3	3	3	2	1	3	5	3	4	3	3	4	4	4	4	5	5	3	2	5	3	3	5	5	5	4	4	4	3	5	5
2	2	2	2	2	1	1	2	2	4	3	1	4	3	4	3	4	4	5	2	2	1	2	3	2	2	3	4	4	4	4	3	4	4	5	4	4	5	4	4	4	3	4	3	3	3	4	3	5	4
4	4	4	5	5	4	5	4	4	4	5	4	4	5	4	5	4	2	4	4	2	1	4	4	4	4	5	4	4	5	3	5	4	4	5	4	5	4	4	5	4	4	5	4	5	4	4	5	4	5
4	5	4	4	5	5	4	1	4	4	5	4	5	4	5	4	3	4	5	2	4	2	4	4	5	5	4	4	4	5	5	4	5	4	5	4	5	4	5	4	5	4	5	4	5	5	5	4	5	4
2	5	2	4	5	4	5	4	4	4	5	4	4	5	4	4	5	4	4	1	2	1	5	4	5	5	4	4	5	4	4	4	5	4	5	4	5	4	5	5	4	4	5	4	5	4	5	4	4	5
3	5	5	5	2	2	4	3	5	3	5	3	5	5	3	5	3	3	5	2	2	2	5	3	4	4	4	3	5	5	5	5	5	5	5	5	5	5	5	5	5	5	5	5	5	5	5	5	5	5
2	5	4	5	4	3	5	2	2	5	5	2	5	4	5	5	5	5	5	1	1	4	4	3	4	2	4	4	4	4	5	5	5	5	5	5	5	5	5	4	4	5	5	5	5	5	5	5	5	5
2	4	1	3	3	2	4	3	4	5	5	3	5	5	5	5	3	4	5	3	3	3	4	5	1	3	4	4	5	5	5	5	5	5	5	4	5	5	4	4	4	5	4	5	5	5	5	5	5	5
3	4	4	4	2	2	1	4	4	5	4	4	5	4	4	5	2	2	2	2	1	1	2	2	2	2	2	4	5	5	4	5	5	5	5	5	4	5	5	4	4	4	5	4	5	4	4	4	4	5
2	2	1	4	4	5	2	1	4	5	4	2	5	5	4	4	4	2	5	1	2	1	2	4	5	5	5	4	4	5	5	4	4	5	5	5	5	4	4	5	4	5	5	4	4	5	4	5	4	5
2	3	4	2	3	2	2	4	4	4	3	4	4	4	4	4	4	4	4	1	2	4	5	4	4	4	5	4	4	4	5	5	5	5	5	5	5	5	3	3	3	4	4	4	5	5	5	5	5	5
1	4	2	2	2	1	2	1	4	5	4	2	4	4	4	4	1	2	4	1	1	1	4	3	5	5	5	4	5	5	5	5	5	5	5	5	5	4	5	2	3	5	5	5	5	4	4	5	4	5
3	2	3	2	1	1	1	1	1	5	2	1	4	4	4	4	2	2	2	1	1	1	2	2	4	4	4	4	5	5	5	5	4	5	5	4	4	4	5	3	3	4	4	3	3	3	3	3	5	5
4	5	4	5	5	5	5	5	5	2	5	4	5	5	5	5	5	5	5	1	4	4	4	5	4	4	2	5	4	5	5	5	2	4	5	5	4	5	5	4	4	5	5	5	5	5	5	5	5	5
4	5	4	5	4	5	5	4	5	5	4	5	5	4	5	4	2	2	4	4	4	1	4	5	2	1	1	5	4	5	4	5	5	4	5	4	5	4	5	4	5	5	4	5	5	4	5	4	5	4
3	4	4	4	4	5	4	5	4	5	4	5	4	5	5	5	5	4	4	4	4	1	4	5	5	5	4	5	4	5	4	5	4	4	5	4	5	3	4	5	4	5	4	3	5	4	5	4	4	5
4	4	4	4	5	4	4	5	4	4	5	4	5	4	4	5	4	5	4	2	1	1	4	2	5	5	4	5	4	5	4	5	4	4	5	4	5	4	4	5	4	4	4	5	4	4	4	5	4	4
5	5	5	4	4	5	4	4	5	2	4	4	4	5	4	4	4	3	3	3	4	3	4	5	1	1	4	5	4	5	4	5	5	4	5	4	4	5	5	4	4	5	5	4	4	5	5	4	4	5
4	4	4	4	3	4	5	4	4	5	4	4	5	5	4	4	5	4	4	1	2	1	5	4	4	3	4	5	4	4	5	5	4	4	5	5	4	4	5	4	5	4	5	4	4	5	5	4	5	4
1	3	2	5	5	5	4	3	4	5	3	4	5	5	5	5	5	5	4	3	2	1	5	4	5	4	5	5	4	4	3	5	4	4	5	4	5	4	5	3	4	5	5	4	4	3	5	5	5	4
4	5	1	4	5	4	4	2	3	4	5	3	5	5	4	5	5	4	4	1	4	1	5	5	4	5	4	4	5	5	5	4	4	5	5	4	5	4	4	5	5	4	5	4	4	5	5	4	5	5
5	2	1	5	4	5	3	1	5	3	5	3	5	5	5	5	4	3	4	1	1	1	5	5	1	4	4	5	5	5	5	5	5	5	5	5	5	5	5	5	5	5	5	5	5	5	5	5	5	5
4	5	1	4	4	4	5	5	4	1	2	3	3	5	4	4	3	1	2	3	3	2	5	2	1	5	5	5	5	5	5	5	5	5	5	5	5	5	5	5	5	5	5	5	5	5	5	5	5	5
1	5	1	1	1	1	3	1	2	5	5	4	5	5	5	5	1	1	3	1	1	1	5	5	5	5	5	5	3	5	5	5	1	3	5	5	5	5	5	1	1	1	1	3	3	3	3	3	5	5
2	3	3	2	2	3	2	3	2	4	3	2	4	4	5	4	1	1	4	2	1	4	5	5	1	2	4	5	5	4	5	5	5	4	5	4	4	5	5	4	3	4	5	4	4	4	4	4	5	4
3	4	4	2	1	1	1	2	2	1	2	2	2	2	1	2	2	2	4	1	1	1	3	5	2	3	4	5	5	4	5	5	4	5	5	4	5	5	5	5	2	2	4	2	4	4	4	5	5	5
3	4	4	2	1	1	1	2	2	1	2	2	2	1	1	2	2	2	4	1	1	1	3	5	2	3	4	5	5	4	5	5	4	5	5	4	5	5	5	5	2	2	4	2	4	4	4	5	5	5
5	4	4	5	4	5	5	4	5	5	4	5	4	5	5	5	4	5	4	2	1	4	5	4	4	4	5	4	5	5	4	5	4	5	5	4	5	5	5	4	4	4	5	4	5	4	4	5	5	4
3	5	3	5	4	4	5	5	5	5	5	5	5	5	5	5	2	3	4	4	1	2	4	4	2	4	2	5	5	4	4	4	2	5	5	4	4	5	4	4	5	5	4	3	5	4	5	4	4	5
4	4	4	4	5	4	4	5	5	5	5	5	5	5	5	4	2	1	4	4	1	5	1	4	4	5	4	4	5	4	5	5	5	5	5	4	4	4	4	5	5	4	5	5	4	4	5	4	4	5
4	5	4	4	5	5	4	5	4	5	4	5	4	4	5	5	4	5	4	3	4	4	5	4	4	5	4	5	4	5	5	4	5	4	5	4	4	5	4	5	4	5	4	5	5	4	4	5	4	5
5	5	5	4	5	5	5	4	4	2	5	4	5	5	4	5	4	3	3	4	4	4	5	4	5	4	5	5	5	5	5	4	4	5	5	4	4	5	5	4	5	5	4	3	3	3	4	3	4	5
4	4	4	4	4	4	5	5	4	4	5	4	5	4	5	4	4	4	4	4	2	4	4	3	4	4	4	4	5	5	4	4	4	4	5	4	4	5	4	5	4	5	5	4	4	4	5	5	4	4
4	5	4	4	5	4	5	3	3	4	5	4	5	4	5	5	4	5	4	1	2	4	4	3	4	5	4	4	5	5	4	5	4	4	5	5	4	3	5	4	4	5	5	3	4	5	4	4	5	4
3	4	4	5	4	4	4	5	5	2	4	5	4	5	5	5	5	4	4	4	3	4	5	4	3	5	5	5	4	4	5	5	4	5	5	4	5	4	4	3	4	5	5	4	5	4	4	5	5	5
2	4	3	2	4	5	5	5	2	5	4	5	5	5	5	5	4	2	5	1	1	3	5	5	3	2	4	4	4	4	5	5	5	5	5	5	5	5	5	5	4	5	5	5	5	5	5	5	5	5
4	4	1	4	3	4	4	5	4	5	5	5	5	4	4	4	5	2	4	2	2	4	3	4	4	4	4	4	4	5	4	5	3	5	5	4	4	4	4	3	3	4	4	5	5	5	4	5	5	5
2	4	1	2	4	5	5	5	2	5	4	5	5	5	5	5	4	2	5	1	1	3	5	5	3	2	4	4	4	4	5	5	5	5	5	5	5	5	5	5	4	5	5	5	5	5	5	5	5	5
4	4	4	5	4	3	5	2	4	5	3	4	4	4	5	4	4	2	4	4	1	1	4	1	5	4	5	4	3	4	4	5	4	4	5	4	5	4	4	3	4	4	4	5	4	3	4	3	4	4
3	5	4	4	4	5	4	3	3	4	4	3	4	3	4	5	4	4	5	4	2	3	4	3	4	4	5	5	4	5	5	4	4	5	5	4	3	4	5	3	3	5	5	4	5	5	5	4	5	5
4	4	4	5	4	3	5	4	4	3	4	2	3	4	5	4	4	5	4	4	2	2	3	4	1	2	4	4	3	4	5	4	4	5	5	4	4	5	4	3	3	5	4	5	5	4	4	5	5	4
3	3	3	3	4	4	4	4	4	4	4	3	4	4	4	4	3	3	3	3	1	3	4	3	3	4	4	3	4	4	4	4	4	5	5	5	4	4	4	4	4	4	5	4	4	3	5	4	4	4
1	5	2	3	4	3	4	3	4	3	5	3	3	5	5	5	5	3	5	2	3	2	3	4	2	4	3	4	5	4	5	4	4	3	5	3	5	3	3	5	3	5	4	3	4	3	5	3	5	5
2	2	1	4	5	4	2	4	4	3	5	4	5	5	4	4	5	4	4	1	1	2	2	4	4	4	4	4	5	4	5	4	5	4	5	4	4	5	4	5	4	5	5	4	5	4	5	4	4	5
3	4	3	4	3	2	2	2	3	5	5	3	5	4	4	4	2	2	5	1	1	1	4	4	5	5	5	4	3	3	5	5	5	4	5	5	5	4	5	5	4	4	5	4	5	4	4	5	4	5
2	3	4	2	3	4	4	2	2	4	3	4	4	4	4	4	4	4	4	2	2	5	4	4	4	4	5	5	4	4	5	5	3	5	5	5	5	5	5	3	3	4	5	4	5	5	5	4	5	5
2	4	4	3	4	2	2	1	1	4	2	3	4	3	3	3	1	2	4	1	2	2	2	4	4	4	4	4	4	4	4	4	4	5	5	4	4	4	5	4	4	5	5	4	4	4	5	4	4	5
4	5	1	5	4	5	5	4	5	5	4	5	5	4	5	4	2	2	4	4	4	1	4	5	4	1	5	5	4	5	4	5	5	4	5	4	5	4	5	4	5	5	4	5	5	4	5	4	5	4
5	5	5	4	4	5	5	4	4	2	4	5	4	5	4	4	4	3	3	4	4	4	4	5	5	4	5	5	4	5	4	5	4	4	5	4	4	5	5	4	4	5	4	4	5	4	4	5	5	4
4	5	4	5	4	4	4	4	4	5	4	4	5	5	4	4	4	5	4	4	4	1	4	5	3	4	4	4	5	4	4	5	4	5	5	4	4	4	5	4	4	5	4	5	4	5	4	4	5	4
4	4	1	4	5	4	4	5	4	5	5	4	5	5	4	5	2	2	5	2	3	2	5	4	4	5	4	4	5	5	4	5	4	5	5	4	4	3	4	5	4	4	5	4	5	5	4	5	5	4
3	4	4	4	4	5	4	5	4	5	4	5	4	5	3	4	5	4	4	4	4	1	4	5	2	5	4	5	4	5	4	5	4	4	5	4	5	3	4	5	4	5	4	3	5	4	5	4	4	5
4	5	4	4	4	4	5	4	4	2	4	4	5	5	4	5	1	2	4	4	4	4	4	5	4	5	4	4	5	5	5	4	4	5	5	4	5	4	4	4	4	4	5	5	4	4	5	4	4	5
3	4	4	5	4	3	5	2	3	5	4	4	5	4	4	5	4	5	4	4	4	2	4	5	4	5	4	4	5	4	5	4	5	5	5	4	4	5	4	4	5	4	5	4	5	4	4	5	5	5
2	5	4	5	2	4	4	5	5	3	2	4	5	4	4	5	4	4	5	4	2	4	5	3	4	5	4	5	4	5	4	5	4	4	5	4	4	4	5	4	5	4	5	5	5	4	4	5	5	4
4	4	4	4	5	4	4	3	2	3	4	3	5	5	4	4	4	3	4	1	2	3	5	4	4	4	4	5	4	5	5	4	4	5	5	4	5	4	4	5	5	4	4	5	5	4	4	5	5	4
2	4	1	5	4	3	3	4	3	5	5	5	4	4	5	5	3	4	4	1	1	1	4	5	4	4	4	3	5	5	5	4	3	5	5	5	5	3	5	4	4	4	5	4	5	5	5	5	5	5
4	4	1	4	5	4	4	3	2	3	4	3	5	5	4	4	4	3	4	1	2	3	5	4	4	4	4	5	4	5	5	4	4	5	5	4	5	4	4	5	5	4	4	5	5	4	4	5	5	4
4	5	4	3	2	2	3	2	2	5	4	3	5	4	4	3	5	4	4	3	2	2	5	4	5	5	4	5	4	5	4	5	4	5	5	4	5	4	5	4	5	4	5	4	5	4	5	4	4	5
2	5	3	4	3	3	2	1	3	4	3	2	4	3	4	3	2	3	4	2	1	2	4	3	4	3	3	4	3	4	4	5	3	4	5	4	4	5	3	4	3	4	5	3	4	4	5	4	5	5
5	4	4	5	4	5	5	4	5	5	4	5	4	5	5	4	4	5	4	2	1	4	5	4	4	4	5	4	5	5	4	5	4	5	5	4	5	5	5	4	4	4	5	4	5	4	4	5	5	4
5	4	4	5	4	5	5	4	5	4	5	5	4	5	4	5	1	2	4	4	1	1	5	4	4	5	4	4	5	4	5	4	4	5	5	4	5	5	4	5	5	4	5	5	4	4	5	4	4	5
5	5	1	5	5	5	5	4	5	4	5	4	5	4	5	4	5	4	5	1	1	1	5	2	1	5	5	5	4	5	5	4	5	4	5	5	5	4	5	4	5	5	5	4	4	5	5	4	5	4
5	5	1	5	5	5	5	5	4	4	5	4	5	4	5	4	5	4	5	1	1	1	5	4	1	2	1	5	5	5	5	4	5	4	5	4	5	4	5	4	4	4	5	4	5	4	5	4	5	4
3	4	4	5	4	5	4	5	4	5	4	5	4	5	4	5	3	4	5	1	4	3	4	5	4	4	4	4	5	4	5	4	5	4	5	4	5	4	5	4	5	4	5	4	5	4	5	4	5	4
3	5	5	5	4	5	5	5	4	3	5	3	5	5	3	5	4	5	3	2	2	3	5	2	3	5	4	5	4	5	5	4	3	5	5	4	5	5	5	2	3	5	5	2	4	5	5	4	5	5
4	5	1	4	5	5	4	5	4	5	4	5	4	4	5	5	4	5	4	3	4	4	5	4	4	5	4	5	4	5	5	4	5	4	5	4	4	5	4	5	4	5	4	5	5	4	4	5	4	5
3	4	4	4	4	5	4	4	5	4	5	4	4	5	5	4	4	5	4	4	3	4	4	4	4	4	4	5	4	5	4	5	4	5	5	5	5	4	4	4	4	5	4	4	4	4	5	4	4	5
5	5	1	4	5	5	5	4	4	2	5	4	5	5	4	5	4	3	3	4	4	4	5	4	1	4	5	5	5	5	5	4	4	5	5	4	4	5	5	4	5	5	4	4	5	5	4	4	4	5
4	5	1	4	5	4	5	3	3	4	5	4	5	4	5	5	4	5	4	1	2	4	4	3	4	5	4	4	5	5	4	5	4	4	5	5	4	3	5	4	4	5	5	3	4	5	4	4	5	4
3	4	2	5	4	4	4	5	5	2	4	5	4	5	5	4	5	4	4	4	3	4	5	4	3	5	5	5	4	4	5	5	4	5	5	4	5	4	4	3	4	5	5	4	5	4	4	5	5	5
2	5	2	4	4	5	4	5	4	3	4	5	4	5	4	5	4	3	4	2	2	1	4	4	5	5	4	4	5	4	4	5	5	5	5	4	5	5	5	5	5	5	5	5	5	5	5	5	5	5
4	5	4	4	3	4	3	4	4	2	4	5	5	4	4	5	4	5	4	4	4	2	5	5	4	5	4	4	5	5	4	5	4	4	5	4	4	5	4	4	3	5	4	3	3	3	4	3	5	4
4	4	4	4	3	4	4	3	4	2	4	4	5	4	4	5	2	2	5	1	1	4	4	5	4	5	4	4	5	4	5	4	4	5	5	4	5	5	5	4	4	5	5	4	4	5	5	4	5	4
4	5	1	4	3	4	3	4	4	2	4	5	5	4	4	5	4	5	4	4	4	2	5	5	4	5	4	4	5	5	4	5	4	4	5	4	4	5	4	4	3	5	4	4	5	4	4	5	5	4
3	5	4	4	3	4	4	4	4	2	4	3	4	5	4	4	2	4	5	3	3	2	5	5	4	5	4	4	5	4	5	4	4	5	5	5	5	5	3	4	4	5	5	4	5	5	4	4	4	5
5	3	5	4	4	4	3	3	4	4	4	3	4	4	3	4	4	4	3	2	4	4	4	3	4	3	4	3	4	3	4	5	5	4	5	4	4	4	5	4	4	5	5	5	4	5	5	5	4	4
2	5	4	5	3	2	2	5	2	5	5	3	4	5	4	5	4	4	5	2	1	1	5	4	3	4	4	3	5	4	4	4	5	4	5	3	5	4	4	3	5	3	4	4	5	3	5	4	3	5
2	5	1	4	5	4	2	4	4	3	5	4	5	5	4	4	5	4	4	1	1	2	2	4	4	4	4	4	5	4	5	4	5	4	5	4	4	5	4	5	4	5	5	4	5	4	5	4	4	5
2	4	4	4	4	2	2	1	4	4	5	5	5	4	5	5	4	4	5	1	1	1	5	1	4	2	4	4	5	5	5	5	4	5	5	4	4	5	5	5	4	5	5	4	5	5	5	5	5	5
3	4	1	4	3	3	4	4	4	4	4	4	4	4	4	5	2	3	3	4	2	3	3	4	3	4	3	4	4	4	4	5	4	5	5	4	5	5	4	4	5	4	4	5	4	5	4	5	5	5
2	5	1	4	4	5	2	1	4	5	4	2	5	5	4	4	4	2	5	1	2	1	2	4	2	5	5	4	4	5	5	4	4	5	5	5	5	4	4	5	4	5	5	4	4	5	4	5	4	5
1	5	2	3	4	3	4	3	4	3	5	3	3	5	3	4	5	3	5	2	3	2	3	4	2	4	3	4	5	4	5	4	4	3	5	3	5	3	3	5	3	5	4	3	4	3	5	3	5	5
4	5	4	1	1	2	2	3	3	5	5	4	5	4	4	3	2	3	2	1	1	1	4	5	4	3	5	4	5	5	5	4	2	5	5	5	4	5	5	4	4	5	5	4	3	3	4	3	4	5
1	4	4	4	3	5	4	2	3	5	3	2	4	2	4	4	3	4	3	2	2	3	4	3	5	5	4	3	4	5	4	5	4	4	5	4	5	4	4	3	4	5	4	3	4	5	4	4	4	5
2	4	4	5	4	4	4	2	3	2	2	3	4	4	3	4	4	3	4	1	3	2	4	3	4	3	4	2	4	4	5	4	4	5	5	5	4	5	3	4	3	5	4	4	5	5	4	5	4	5
2	4	1	2	3	1	2	4	3	5	4	3	4	3	4	5	2	3	4	2	2	3	4	4	4	4	4	4	4	4	4	4	5	5	5	5	5	5	5	3	3	4	5	3	4	5	4	4	5	5
1	4	2	2	2	1	2	1	4	5	4	2	4	4	4	5	1	2	4	1	1	1	4	3	2	5	5	4	5	5	5	5	5	5	5	5	5	4	5	2	3	5	5	5	5	4	4	5	4	5
1	5	1	1	2	3	1	4	2	4	3	4	5	2	3	3	4	2	4	2	1	1	4	5	5	5	5	3	4	5	5	5	5	5	5	5	4	2	4	3	3	5	4	4	4	5	4	3	5	5
2	2	1	4	2	1	1	2	3	1	2	3	5	4	3	3	5	4	4	3	2	4	5	4	3	3	4	5	4	4	5	4	4	5	5	4	4	5	5	4	4	4	5	2	4	3	2	3	5	4
3	2	1	2	1	1	1	1	1	5	2	1	4	4	4	4	2	2	2	1	1	1	2	2	2	2	4	4	5	5	5	5	4	5	5	4	4	4	5	3	3	4	4	5	5	5	5	4	5	5
4	4	4	4	5	4	4	5	4	5	5	4	5	5	4	5	2	2	5	2	3	2	5	4	4	5	4	4	5	5	4	5	4	5	5	4	4	3	4	5	4	4	5	3	4	3	4	3	5	4
5	5	1	5	4	5	5	4	4	5	4	5	4	5	4	5	5	4	5	1	4	1	4	5	1	4	4	5	4	5	4	5	4	5	5	4	5	4	5	4	5	4	5	5	4	4	5	4	5	4
4	4	4	4	4	5	4	4	5	4	5	5	4	5	4	4	4	5	5	4	4	1	4	4	4	4	4	5	5	4	4	5	4	4	5	4	5	4	4	5	5	4	5	4	4	5	4	5	4	5
4	5	4	4	4	4	5	4	4	5	4	4	5	5	4	4	4	4	5	4	4	1	4	4	3	4	4	5	5	4	4	5	4	4	5	4	4	4	5	4	4	5	4	5	4	5	4	4	5	4
3	4	1	5	4	4	4	5	5	5	4	5	5	5	4	5	5	5	4	1	1	4	5	4	4	5	5	5	5	4	5	5	5	4	5	5	5	4	5	5	4	5	4	5	5	5	5	4	5	5
5	5	1	5	4	5	4	4	4	1	4	5	5	4	5	5	4	5	4	3	3	2	5	4	1	1	5	5	4	5	5	5	4	5	5	5	4	4	5	5	4	5	4	5	5	4	4	5	5	5
2	4	3	5	4	3	3	4	3	5	5	5	4	4	5	5	3	4	4	1	1	1	4	5	4	4	4	3	5	5	5	4	3	5	5	5	5	3	5	4	4	4	5	4	5	5	5	5	5	5
4	5	4	4	4	3	3	4	4	5	4	3	5	3	4	4	4	3	4	3	3	2	5	4	3	4	3	4	5	4	5	4	5	5	5	5	5	3	4	4	4	4	4	4	4	4	5	4	4	5
3	5	4	3	3	3	4	5	3	4	4	3	4	4	4	4	3	3	3	2	2	3	3	2	3	3	4	3	4	4	5	5	3	4	5	4	5	3	4	3	3	4	5	4	4	4	4	4	5	5
3	4	4	3	1	1	2	3	5	5	4	3	5	5	5	5	1	1	1	2	2	1	3	4	1	5	4	4	5	4	5	5	4	5	5	5	5	3	5	5	5	5	5	4	5	5	5	4	5	5
3	5	1	3	3	3	4	5	3	4	4	3	4	4	4	4	3	3	3	2	2	3	3	2	3	3	4	3	4	4	5	5	3	4	5	4	5	3	4	3	3	4	5	4	4	4	4	4	5	5
3	4	3	3	3	3	4	4	4	3	4	3	4	4	3	4	4	4	3	2	2	4	4	4	5	5	4	5	4	5	4	4	4	5	5	4	5	4	4	3	3	4	4	4	5	4	4	4	4	4
3	3	3	3	4	3	4	4	3	3	4	3	3	4	3	4	4	3	3	3	3	3	3	3	3	3	3	3	5	3	4	4	3	4	5	4	5	5	4	4	4	4	4	4	3	3	4	4	4	3
3	4	4	3	3	2	2	2	3	5	4	4	4	3	3	3	4	4	3	2	2	3	4	3	2	4	4	5	4	4	5	4	4	5	5	4	5	4	5	4	4	5	4	5	4	5	4	4	5	4
2	5	4	1	2	1	1	3	3	5	5	3	4	3	5	5	4	4	3	1	1	2	3	3	2	2	2	3	3	4	4	5	3	5	5	5	5	3	4	3	3	3	4	3	3	3	3	4	4	4
3	3	4	3	3	3	2	3	2	3	3	3	3	4	4	5	2	3	1	2	2	1	2	3	3	3	3	3	4	4	3	3	3	4	5	4	4	3	3	3	3	4	4	4	4	5	5	4	4	5
5	4	4	1	1	1	1	1	1	3	2	1	4	3	4	3	1	1	1	2	2	2	2	4	2	3	3	2	4	2	5	5	3	3	5	3	4	2	4	3	2	4	3	4	3	2	4	3	3	3
2	2	2	2	2	1	1	2	2	4	3	1	4	3	4	3	4	4	5	2	2	1	2	3	2	2	3	2	4	4	4	3	4	4	5	4	4	5	4	4	4	3	4	4	5	4	4	5	5	4
1	2	1	1	3	1	1	1	1	1	1	2	5	4	3	3	5	2	3	1	1	2	3	1	5	3	5	2	2	2	5	3	4	3	5	3	4	3	4	4	3	5	4	5	4	5	3	1	5	4
4	4	4	5	4	4	5	4	4	4	5	5	4	5	4	5	4	2	4	4	2	1	4	4	5	4	3	4	4	5	4	5	4	4	5	4	5	5	4	4	4	4	5	4	5	4	4	5	4	5
3	4	4	5	4	4	4	5	5	5	4	5	5	4	4	4	5	5	4	1	1	4	5	4	4	5	5	5	5	4	5	5	5	4	5	5	5	4	5	5	4	5	4	5	5	5	5	4	2	3
4	4	4	4	4	4	5	5	5	5	5	4	4	4	4	4	4	4	4	4	1	4	4	4	4	4	4	4	5	5	4	4	4	5	5	4	4	5	4	4	5	5	4	4	4	5	5	5	4	4
3	4	4	4	3	4	3	5	5	5	4	5	5	4	5	5	4	3	4	4	4	3	4	4	2	2	2	4	4	4	5	4	5	4	5	4	5	4	5	4	5	4	4	5	4	5	4	4	4	5
3	5	1	5	4	5	5	5	4	3	5	3	5	5	3	5	4	5	3	2	2	3	5	2	3	5	4	5	4	5	5	4	3	5	5	4	5	5	5	2	3	5	5	2	4	5	5	4	5	5
5	5	1	4	4	5	5	4	4	1	5	4	5	4	5	4	4	4	4	3	3	2	5	4	1	1	5	5	4	5	5	4	5	5	5	5	4	5	5	5	4	5	5	5	4	4	5	4	5	5
2	5	2	4	4	5	4	5	4	3	4	5	4	5	4	5	4	3	4	2	2	1	4	4	2	5	4	4	5	4	4	5	5	5	5	4	5	5	5	5	5	5	5	5	5	5	5	5	5	5
5	5	4	4	3	4	4	2	1	5	5	4	5	5	5	4	4	2	4	1	1	2	3	2	2	3	4	5	4	5	5	5	4	5	5	5	5	4	5	4	5	5	5	5	5	4	4	5	5	4
5	5	1	4	4	5	4	3	4	1	4	5	5	4	5	4	4	5	4	3	3	2	5	5	1	1	4	5	4	5	5	5	4	5	5	4	4	5	5	5	4	4	5	5	4	4	5	5	5	4
3	5	4	4	3	4	4	4	4	3	4	3	4	5	4	4	3	4	5	3	2	2	5	5	4	5	4	4	5	4	5	4	4	5	5	5	5	5	3	4	4	5	5	4	3	4	4	4	4	5
1	4	2	4	3	4	4	4	5	5	4	5	4	4	4	5	4	4	5	2	2	2	4	5	2	5	4	5	4	5	5	4	5	4	5	5	5	4	5	5	5	4	4	4	4	4	4	4	4	5
5	4	1	4	4	4	2	2	5	2	5	5	5	4	5	5	3	1	4	2	2	1	5	5	1	5	5	5	5	5	5	5	5	5	5	5	5	5	5	5	4	5	5	5	4	5	4	4	4	4
1	5	4	5	2	2	3	3	2	5	5	3	5	5	5	5	2	2	3	1	1	1	1	1	1	4	4	4	4	4	5	5	3	5	5	5	5	5	5	3	3	5	5	1	2	3	2	5	5	5
5	3	4	2	3	4	3	3	4	3	5	4	5	3	4	4	4	4	5	4	4	3	4	3	2	3	5	5	5	5	5	5	4	4	5	5	5	4	5	4	2	4	4	4	4	4	5	4	5	4
4	4	1	4	3	4	4	3	4	2	4	4	5	4	4	5	2	2	5	1	1	4	4	5	4	5	4	4	5	4	5	4	4	5	5	4	5	5	5	4	4	5	5	4	4	5	5	4	5	4
4	4	1	5	4	3	5	4	4	3	4	2	3	4	5	4	4	5	4	4	2	2	3	4	1	2	4	4	3	4	5	4	4	5	5	4	4	5	4	3	3	5	4	5	5	4	4	5	5	4
3	4	4	4	2	2	1	4	4	5	4	4	5	4	4	5	2	2	2	2	1	1	2	2	2	4	4	4	5	5	4	5	5	5	5	5	4	5	5	4	4	4	5	4	5	4	4	4	4	5
5	3	1	4	4	4	3	3	4	4	4	3	4	4	3	4	4	4	3	2	4	4	4	3	2	3	4	3	4	3	4	5	5	4	5	4	4	4	5	4	4	5	5	5	4	5	5	5	5	5
1	2	2	4	2	1	4	5	5	4	4	3	4	4	5	4	4	4	4	4	2	4	4	4	2	2	4	4	4	5	3	4	5	4	5	5	4	4	4	4	2	5	5	5	4	4	5	4	5	5
2	4	4	5	4	4	4	2	3	2	2	3	4	4	3	4	4	3	4	1	3	2	4	3	3	3	4	4	4	4	5	4	4	5	5	5	4	5	3	4	3	5	4	3	3	3	4	3	4	5
2	3	4	1	2	4	5	2	2	4	2	4	4	3	2	3	2	3	4	1	3	3	2	4	5	5	4	3	4	5	4	4	2	4	5	3	4	3	4	3	3	4	5	3	3	4	4	5	4	5
2	2	1	4	2	1	1	2	3	1	2	3	5	4	3	3	5	4	4	3	2	4	5	4	4	3	4	5	4	4	5	4	4	5	5	4	4	5	5	4	4	4	5	5	4	4	5	4	5	4
1	4	1	2	1	2	2	2	2	1	4	1	5	2	5	1	2	1	5	1	1	1	4	5	1	5	5	5	5	4	5	5	3	5	5	5	5	5	5	5	3	5	5	5	3	4	5	2	4	5
4	4	4	4	3	4	5	4	4	5	4	4	5	5	4	4	5	4	4	1	2	1	5	4	2	3	4	5	4	4	5	5	4	4	5	5	4	4	5	4	5	4	5	4	4	5	5	4	5	4
2	4	3	5	4	3	2	3	4	4	5	4	5	5	4	4	4	3	5	1	4	2	4	5	4	4	5	4	5	4	5	4	3	4	5	5	5	4	3	2	3	4	5	4	5	5	5	4	5	5
2	3	4	1	2	5	5	3	5	4	4	3	5	5	5	5	2	2	4	1	2	2	4	5	5	5	5	3	4	5	5	5	3	5	5	5	5	3	3	4	4	5	4	4	4	4	4	4	3	3
4	4	4	4	4	4	5	3	4	5	5	3	4	2	3	2	2	2	4	2	2	1	5	2	5	4	5	5	4	5	5	5	2	4	5	5	5	4	5	2	2	5	5	4	4	4	4	5	4	5
3	4	3	3	2	5	4	3	5	5	4	4	3	4	4	4	3	2	4	2	3	2	4	4	4	4	4	3	4	4	5	4	5	5	5	5	5	4	3	4	3	3	5	5	4	4	4	4	5	5
3	4	1	3	3	3	4	4	4	3	4	3	4	4	3	4	4	4	3	2	2	4	4	4	2	5	4	5	4	5	4	4	4	5	5	4	5	4	4	3	3	4	4	4	5	4	4	4	4	4
3	5	4	3	2	1	2	2	2	5	3	4	4	3	3	3	2	2	4	1	2	1	4	5	5	4	5	3	4	4	5	4	2	4	5	4	3	3	3	3	3	4	4	3	4	4	4	3	4	4
4	5	4	1	2	3	4	1	1	5	3	3	4	2	3	2	3	3	4	1	2	2	4	2	3	3	4	3	4	4	5	4	3	5	5	5	5	4	4	4	3	4	5	2	2	2	2	2	5	4
2	3	3	2	2	3	2	3	2	4	3	2	4	4	5	2	1	1	4	2	1	4	5	5	1	2	4	5	5	4	5	5	5	4	5	4	4	5	5	4	3	4	5	4	5	5	4	5	5	4
3	1	4	1	2	1	1	3	4	1	1	1	5	4	2	4	1	4	5	1	1	1	1	4	1	1	4	2	4	4	5	5	2	5	5	4	5	3	2	4	4	5	2	4	3	3	5	4	2	5
1	1	1	2	2	4	4	1	1	4	2	2	2	2	2	2	1	2	2	2	2	2	4	4	5	5	5	2	3	4	5	4	4	5	5	4	5	5	3	2	4	4	4	4	5	4	5	4	4	4
1	4	1	1	3	1	1	1	1	1	1	2	5	4	3	2	5	2	3	1	1	2	3	1	1	3	5	4	2	5	5	3	4	3	5	3	4	3	4	4	3	5	4	5	4	5	3	1	5	4
4	4	4	5	4	5	4	5	4	4	5	4	4	5	4	4	5	4	5	4	1	4	4	5	4	5	5	4	4	4	4	5	4	5	5	4	4	5	4	5	4	4	4	5	4	4	5	4	4	5
3	4	4	4	3	4	3	5	5	5	4	5	5	4	5	5	4	3	4	4	4	3	4	4	2	2	2	4	4	4	5	4	5	4	5	4	5	4	5	4	5	4	4	5	4	5	4	4	4	5
4	5	1	5	5	3	4	3	4	5	5	4	5	4	5	5	3	2	4	2	1	2	5	3	2	4	4	5	2	5	5	5	5	5	5	5	5	5	3	2	2	4	5	3	5	5	4	5	5	5
2	5	2	4	5	4	5	4	4	4	5	4	4	5	4	3	5	4	4	1	2	1	5	4	2	5	4	4	5	4	4	4	5	4	5	4	5	4	5	5	4	4	5	4	5	4	5	4	4	5
3	5	4	3	3	4	4	4	4	2	4	4	4	4	4	4	3	2	2	2	2	3	2	3	3	3	4	3	3	4	4	4	5	5	5	5	5	5	5	4	3	4	5	5	4	4	4	3	4	4
5	3	4	2	3	4	3	3	4	3	5	4	5	3	4	4	4	4	5	4	4	3	4	3	5	3	5	5	5	5	5	5	4	4	5	5	5	4	5	4	2	4	4	4	4	4	5	4	5	4
3	5	1	5	2	2	4	3	5	3	5	3	5	5	3	5	3	3	5	2	2	2	5	3	4	4	4	3	5	5	5	5	5	5	5	5	5	5	5	5	5	5	5	5	5	5	5	5	5	5
3	5	1	3	3	4	4	4	4	2	4	4	4	4	4	4	3	2	2	2	2	3	2	3	4	3	4	3	3	4	4	4	5	5	5	5	5	5	5	4	3	4	5	5	4	4	4	3	4	4
3	4	3	4	3	2	2	2	3	5	5	3	5	4	4	4	2	2	5	1	1	1	4	4	2	5	5	4	3	3	5	5	5	4	5	5	5	4	5	5	4	4	5	4	5	4	4	5	4	5
1	4	4	4	3	5	4	2	3	5	3	2	4	2	4	4	3	4	3	2	2	3	4	3	2	5	4	3	4	5	4	5	4	4	5	4	5	4	4	3	4	5	4	3	4	5	4	4	4	5
2	2	1	4	2	1	4	5	5	4	4	2	4	4	5	4	4	4	5	4	1	4	4	4	3	2	4	4	4	5	4	4	5	4	5	5	4	4	4	3	2	5	5	5	4	4	5	4	5	5
2	4	4	3	4	2	2	1	1	4	2	3	4	2	4	2	1	2	4	1	2	2	2	4	4	4	4	2	4	4	4	4	4	5	5	4	4	4	5	4	4	5	5	4	4	4	5	4	4	5
3	3	4	2	2	2	3	2	3	4	2	2	3	3	3	3	3	4	3	2	2	3	2	3	2	2	2	4	4	4	4	3	3	5	5	5	5	5	5	3	3	4	4	4	4	4	4	4	4	4
4	5	4	4	4	5	4	5	5	4	3	5	3	4	3	4	3	5	4	1	2	4	5	4	4	5	4	5	3	4	5	3	4	5	5	4	3	4	5	2	3	5	5	3	4	4	4	4	5	3
4	4	1	4	5	4	4	5	4	4	5	4	5	4	4	5	4	5	4	2	1	1	4	2	2	5	4	5	4	5	4	5	4	4	5	4	5	4	4	5	4	4	4	5	4	4	4	5	4	4
4	4	4	4	3	4	4	3	4	5	4	4	5	4	4	5	4	5	4	1	4	4	4	5	4	4	5	1	4	5	4	5	4	4	5	4	5	4	4	5	4	4	5	4	4	5	4	5	4	5
5	5	1	4	4	5	4	4	5	2	4	4	4	5	4	4	4	3	3	3	4	3	4	5	1	1	4	5	4	5	4	5	5	4	5	4	4	5	5	4	4	5	5	4	4	5	5	4	4	5
1	3	2	5	5	5	4	3	4	5	3	4	5	5	3	4	5	5	4	3	2	1	5	4	1	4	5	5	4	4	3	5	4	4	5	4	5	4	5	3	4	5	5	4	4	3	5	5	5	4
2	4	1	5	4	3	2	3	4	4	5	4	5	5	4	4	4	3	5	1	4	2	4	5	4	4	5	4	5	4	5	4	3	4	5	5	5	4	3	2	3	4	5	4	5	5	5	4	5	5
3	4	1	3	2	5	4	3	5	5	4	4	3	4	4	4	3	2	4	2	3	2	4	4	4	4	4	3	4	4	5	4	5	5	5	5	5	4	3	4	3	3	5	5	4	4	4	4	5	5
4	5	1	3	2	2	3	2	2	5	4	3	5	4	4	3	5	4	4	3	2	2	5	4	2	5	4	5	4	5	4	5	4	5	5	4	5	4	5	4	5	4	5	4	5	4	5	4	4	5
2	5	4	1	2	1	1	3	3	5	5	3	4	3	5	5	4	4	3	1	1	2	3	3	2	4	4	3	3	4	4	5	3	5	5	5	5	3	4	3	3	3	4	3	3	3	3	4	4	4
3	3	3	3	3	3	3	3	3	4	3	3	3	4	4	4	2	3	3	2	2	2	3	3	3	3	3	3	3	3	3	3	4	5	5	3	3	4	5	3	3	3	4	4	4	4	4	4	4	4
3	4	3	3	2	2	3	4	4	5	3	2	3	4	4	3	2	2	3	2	2	2	3	3	2	3	3	4	3	4	4	3	4	5	5	4	4	4	5	2	2	3	4	3	4	4	4	4	4	3
2	4	4	3	2	3	2	2	2	4	3	3	4	4	4	5	2	2	1	2	2	1	2	4	2	4	3	3	4	4	4	3	2	4	5	4	4	4	5	3	2	4	4	4	4	5	5	3	4	5
2	3	3	4	3	4	3	1	3	3	3	4	4	2	4	4	2	3	4	1	2	1	4	4	5	5	5	4	4	4	4	4	4	5	5	5	5	4	4	3	3	4	5	4	4	4	5	3	4	4
1	5	1	1	1	1	3	1	2	5	5	4	5	5	5	5	1	1	3	1	1	1	5	5	1	5	5	1	3	5	5	5	1	3	5	5	5	5	5	1	1	1	1	1	5	3	3	3	5	5
2	5	3	4	3	3	2	1	3	4	3	2	4	3	4	3	2	3	4	2	1	2	4	3	4	2	3	4	3	4	4	5	3	4	5	4	4	5	3	4	3	4	5	3	4	4	5	4	5	4
2	4	4	2	3	1	2	1	2	4	2	1	4	4	4	4	2	3	4	3	2	1	4	5	4	4	4	5	3	4	4	5	4	4	5	4	5	4	5	4	3	4	5	4	5	4	5	5	4	5
1	2	1	4	2	1	1	5	5	5	5	2	1	2	3	2	1	1	1	1	1	1	4	2	1	1	5	5	5	4	4	4	4	5	5	5	1	1	5	4	4	3	5	2	2	2	2	2	4	5
3	1	4	1	2	1	1	3	4	1	1	1	5	4	4	4	1	4	5	1	1	1	1	4	1	1	4	4	4	4	5	5	2	5	5	4	5	3	2	4	4	5	2	4	3	3	5	4	2	5
2	5	1	1	2	2	1	1	1	4	1	1	5	4	2	2	5	2	2	1	2	1	5	1	2	1	2	5	5	4	5	4	4	4	5	4	4	5	4	4	5	4	5	4	4	4	5	4	5	4
2	5	4	5	3	2	2	5	2	5	5	3	4	5	4	5	4	4	5	2	1	1	5	4	1	4	4	3	5	4	4	4	5	4	5	3	5	4	4	3	5	3	4	4	5	3	5	4	3	5
4	4	1	5	4	3	5	2	4	5	3	4	4	4	5	4	4	2	4	4	1	1	4	1	2	4	5	4	3	4	4	5	4	4	5	4	5	4	4	3	4	4	4	5	4	3	4	3	4	4
1	5	4	5	2	2	3	3	2	5	5	3	5	5	5	5	2	2	3	1	1	1	1	1	3	4	4	4	4	4	5	5	3	5	5	5	5	5	5	3	3	5	5	1	2	3	2	5	5	5
3	4	4	3	4	4	4	4	3	4	3	3	4	4	4	4	3	3	4	2	1	2	4	4	2	4	4	4	4	4	5	4	4	5	5	4	4	4	4	4	4	4	5	4	4	4	4	4	4	4
4	4	1	2	3	4	3	3	3	5	4	4	5	3	4	4	3	2	4	4	4	2	4	5	4	4	4	4	4	5	4	4	3	5	5	4	4	4	4	3	3	4	5	4	4	4	4	4	4	4
4	3	4	3	2	2	4	3	2	4	4	3	4	3	4	4	4	4	4	2	1	2	3	3	4	3	4	4	4	4	5	5	3	3	5	5	5	5	5	3	5	5	4	3	3	3	3	3	3	4
4	5	1	1	1	2	2	3	3	5	5	4	5	4	4	3	2	3	2	1	1	1	4	5	4	3	5	4	5	5	5	4	2	5	5	5	4	5	5	4	4	5	5	4	5	4	5	4	4	5
3	4	4	2	2	2	2	4	4	2	4	4	4	2	4	4	4	4	5	1	1	1	4	5	1	1	4	4	4	4	5	5	5	5	5	4	4	4	5	3	3	4	4	4	5	5	5	5	4	4
1	5	1	1	2	3	1	4	2	4	3	4	5	2	4	3	4	2	4	2	1	1	4	5	2	5	5	3	4	5	5	5	5	5	5	5	4	2	4	3	3	5	4	3	5	5	4	3	5	5
3	3	4	2	2	2	3	2	3	4	2	2	3	3	3	3	3	4	3	2	2	3	2	3	2	4	4	4	4	4	4	3	3	5	5	5	5	5	5	3	3	4	4	4	4	4	4	4	4	4
2	3	4	1	2	5	5	3	5	4	4	3	5	5	5	5	2	2	4	1	2	2	4	5	2	5	5	3	4	5	5	5	3	5	5	5	5	3	3	4	4	5	4	4	4	4	4	4	3	3
4	4	4	4	3	4	4	2	4	4	4	3	3	3	4	4	4	4	4	3	3	1	3	2	4	4	4	4	4	4	5	4	4	4	5	5	5	5	5	4	4	4	4	4	4	4	4	4	4	4
3	3	4	3	4	3	4	4	3	3	4	3	5	4	3	4	4	3	4	2	2	3	3	3	2	4	3	5	4	3	4	3	4	5	5	4	4	5	4	3	4	4	5	4	3	3	4	4	4	3
4	5	4	2	3	3	3	3	3	3	3	3	3	3	4	3	2	2	4	1	1	1	5	5	2	4	4	4	4	4	5	4	3	5	5	5	5	5	5	4	4	4	5	4	4	4	4	4	4	4
3	4	3	3	3	2	1	3	4	5	3	3	5	3	3	3	2	2	2	1	1	1	4	5	4	4	3	5	4	5	5	5	3	5	5	5	5	1	3	3	3	3	5	4	4	4	5	5	4	5
2	1	4	2	2	2	1	1	2	4	4	2	5	4	4	5	4	5	4	1	2	1	2	2	1	4	4	4	4	5	5	4	4	5	5	4	4	2	2	4	2	4	5	4	4	4	5	2	2	4
4	5	4	5	5	3	4	3	4	5	5	4	5	4	5	5	3	2	4	2	1	2	5	3	2	4	4	5	2	5	5	5	5	5	5	5	5	5	3	2	2	4	5	3	5	5	4	5	5	5
4	4	4	4	4	5	4	4	5	4	5	5	4	5	4	4	4	5	5	4	4	1	4	4	4	4	4	5	5	4	4	5	4	4	5	4	5	4	4	5	5	4	5	4	4	5	4	5	2	2
5	2	1	5	2	2	5	4	4	4	3	3	2	4	5	4	1	3	1	2	2	1	2	4	1	1	4	3	4	3	2	4	4	5	5	4	5	4	5	3	2	5	5	2	4	5	5	4	5	5
3	4	3	2	2	3	4	2	3	2	4	4	4	4	3	3	2	2	4	2	4	3	4	4	4	4	4	4	4	4	5	5	5	5	5	5	5	4	3	5	5	5	4	2	4	4	3	4	4	4
3	4	2	2	2	2	2	4	4	2	4	4	4	2	4	4	4	4	5	1	1	1	4	5	1	1	4	4	4	4	5	5	5	5	5	4	4	4	5	3	3	4	4	4	5	5	5	5	5	5
4	4	4	3	4	4	3	3	1	1	4	4	3	3	3	1	4	3	1	3	3	3	3	3	2	2	3	3	3	2	5	4	2	4	5	4	5	3	4	4	4	3	3	4	4	4	3	4	3	4
2	3	4	1	2	4	5	2	2	4	2	4	4	3	2	3	2	3	4	1	3	3	2	4	2	5	4	3	4	5	4	4	2	4	5	3	4	3	4	3	3	4	5	3	3	4	4	5	4	5
1	2	3	3	2	2	1	1	1	5	2	2	4	4	4	4	1	1	4	3	1	2	3	2	2	4	3	2	2	4	5	4	4	5	5	5	4	4	5	4	2	4	5	3	4	3	3	4	5	4
4	4	4	4	4	4	5	3	4	5	5	3	4	2	4	4	2	2	4	2	2	1	5	2	2	4	5	5	4	5	5	5	2	4	5	5	5	4	5	2	2	5	5	4	4	4	4	5	4	5
3	5	4	3	3	4	5	2	2	4	4	3	4	4	4	4	4	4	4	2	1	2	4	3	4	4	4	4	4	4	5	5	4	5	5	5	5	5	4	4	3	4	4	4	4	4	4	4	4	4
3	4	3	3	3	4	3	4	2	5	4	3	5	4	3	3	3	4	3	1	2	1	4	2	5	5	4	3	4	4	4	3	4	5	5	5	4	3	3	2	2	4	5	2	4	4	5	3	4	5
3	4	1	3	3	2	1	3	4	5	3	3	5	3	3	3	2	2	2	1	1	1	4	5	4	4	3	2	4	5	5	5	3	5	5	5	5	1	3	3	3	3	5	4	4	4	5	5	4	5
2	5	4	3	2	3	3	1	1	5	3	3	4	4	3	3	3	2	3	2	2	1	4	4	3	3	3	2	3	4	4	4	4	4	5	5	4	5	3	3	2	4	4	3	4	5	4	4	4	4
2	3	3	3	3	3	3	3	2	3	3	3	3	3	4	4	2	2	2	2	2	2	2	2	2	5	4	4	3	4	4	4	3	4	5	5	5	4	4	4	3	3	4	3	4	3	3	3	4	4
3	5	4	3	2	1	2	2	2	5	3	4	4	3	2	1	2	2	4	1	2	1	4	5	2	4	5	3	4	4	5	4	2	4	5	4	3	3	3	3	3	4	4	3	4	4	4	3	4	4
4	4	4	2	1	2	3	4	4	1	4	4	4	2	1	1	2	2	4	1	1	2	2	2	3	4	4	3	5	4	4	4	4	5	5	5	3	4	4	2	2	3	4	5	3	4	4	5	4	4
4	4	1	2	1	2	3	4	4	1	4	4	4	2	1	4	2	2	4	1	1	2	2	2	3	4	4	3	1	4	4	4	4	5	5	5	3	4	4	2	2	3	4	5	3	4	4	5	4	4
3	2	3	1	4	2	2	1	1	2	4	2	4	2	4	4	1	1	4	2	2	2	4	4	4	4	3	4	5	5	5	5	4	5	5	5	5	4	3	3	3	4	4	2	3	3	3	4	3	4
1	1	1	2	2	4	4	1	1	4	2	2	2	2	2	2	1	2	2	2	2	2	4	4	2	5	5	2	3	4	5	4	4	5	5	4	5	5	3	2	4	4	4	2	4	4	4	4	4	4
2	2	1	1	2	2	1	1	1	4	1	1	5	4	2	2	5	2	2	1	2	1	5	1	1	1	2	5	5	4	5	4	4	4	5	4	4	5	4	4	5	4	5	4	4	4	5	4	5	4
4	4	4	2	3	4	3	3	3	5	4	4	5	3	4	4	3	2	4	4	4	2	4	5	4	4	4	4	4	5	4	4	3	5	5	4	4	4	4	3	3	4	5	4	4	4	4	4	4	4
5	2	5	5	2	2	5	4	4	4	3	3	2	4	5	4	1	3	1	2	2	1	2	4	1	1	4	3	4	3	2	4	4	5	5	4	5	4	5	3	2	5	5	2	4	5	5	4	5	5
5	4	4	4	4	4	1	1	4	4	3	3	2	2	2	4	2	3	3	1	1	1	3	1	2	2	1	2	3	2	4	3	3	4	5	5	4	1	2	2	3	3	5	3	2	3	2	3	5	5
4	4	4	4	2	1	2	1	2	4	3	2	4	4	4	4	3	4	4	1	2	2	5	4	2	2	2	5	4	4	4	3	4	4	5	4	4	3	4	4	3	4	4	3	4	4	3	3	4	4
5	4	2	1	1	1	1	1	1	3	2	1	4	3	4	3	1	1	1	2	2	2	2	4	2	3	3	2	4	2	5	5	3	3	5	3	4	2	4	3	2	4	3	4	3	2	4	3	5	3
3	4	1	3	3	4	3	4	2	5	4	3	5	5	3	3	3	4	3	1	2	1	4	2	1	5	4	3	4	4	4	3	4	5	5	5	4	3	3	2	2	4	5	2	4	4	5	3	4	5
2	5	4	3	2	3	1	3	2	5	3	3	4	4	3	3	3	2	3	2	2	1	4	4	3	3	3	2	3	4	4	4	4	4	5	5	4	5	3	3	2	4	4	3	4	5	4	4	4	4
2	4	4	2	2	3	2	1	2	3	3	4	4	3	4	4	2	2	2	2	2	1	3	3	3	4	4	3	3	4	5	3	3	4	5	5	5	4	5	3	3	3	5	3	3	3	3	3	4	4
2	1	4	2	2	2	1	1	2	4	4	2	5	4	4	5	4	5	4	1	2	1	2	2	3	4	4	4	4	5	5	4	4	5	5	4	4	2	2	4	2	4	5	4	4	4	5	2	2	4
2	3	4	3	3	2	1	1	1	1	3	3	4	4	4	3	3	2	2	2	2	2	2	3	4	3	4	3	2	3	4	4	4	5	5	5	5	5	4	4	3	3	4	2	2	3	2	2	4	4
2	4	4	2	3	1	2	1	2	4	2	1	4	3	4	2	2	3	4	3	2	1	4	5	2	2	4	5	3	4	4	5	4	4	5	4	5	4	5	4	3	4	5	4	5	4	5	5	4	5
3	2	1	1	4	2	2	1	1	2	4	2	4	2	4	4	1	1	4	2	2	2	4	4	4	4	3	4	5	5	5	5	4	5	5	5	5	4	3	3	3	4	4	2	3	3	3	4	3	4
2	4	4	2	2	3	1	1	2	3	3	2	3	2	2	2	2	2	4	1	1	2	2	2	2	2	2	4	4	4	5	4	4	5	5	4	4	3	4	2	2	4	5	4	4	4	4	4	3	4
1	2	1	2	1	2	2	2	2	1	4	1	5	4	5	4	2	1	5	1	1	1	4	5	5	5	5	5	5	4	5	5	3	5	5	5	5	5	5	5	3	5	5	5	3	4	5	2	4	5
3	5	4	5	3	4	5	5	5	5	5	5	5	5	5	5	2	3	4	1	4	2	4	4	4	4	4	5	5	4	4	4	2	5	5	4	5	4	4	4	5	5	4	3	4	5	5	4	2	2
3	5	4	4	2	4	5	4	3	4	3	3	4	4	4	3	3	2	4	2	2	2	3	3	3	3	3	2	3	3	4	4	5	4	5	4	4	3	3	4	4	4	4	3	3	3	3	4	4	3
2	3	1	4	3	4	3	1	3	3	3	4	4	2	4	4	2	3	4	1	2	1	4	4	1	5	5	4	4	4	4	4	4	5	5	5	5	4	4	3	3	4	5	4	4	4	5	3	4	4
1	1	4	4	1	2	2	3	2	1	2	2	4	4	4	4	4	4	2	1	1	2	2	5	3	4	4	2	5	4	4	4	4	4	5	4	4	2	4	2	1	4	4	1	4	2	2	1	4	4
1	1	1	5	1	1	1	1	1	5	2	1	2	2	2	2	4	3	5	1	1	1	5	2	1	2	1	5	5	4	5	5	3	5	5	5	5	5	3	3	5	2	5	5	5	5	5	5	5	5
4	3	4	3	2	2	4	3	2	4	4	3	4	3	4	4	4	4	4	2	1	2	3	3	2	3	4	2	4	4	5	5	3	3	5	5	5	5	5	3	5	5	4	3	3	3	3	3	3	4
3	4	1	2	2	3	4	2	3	2	4	4	4	4	3	3	2	2	4	2	4	3	4	4	2	2	4	4	4	4	5	5	5	5	5	5	5	4	3	5	5	5	4	2	4	4	3	4	4	4
4	5	4	1	2	3	4	1	1	5	3	3	4	2	3	2	3	3	4	1	2	2	4	2	3	3	4	3	4	4	5	4	3	5	5	5	5	4	4	4	3	4	5	3	3	3	4	4	4	4
4	4	1	4	2	1	2	1	2	4	3	2	4	4	4	4	3	4	4	1	2	2	5	4	2	4	4	5	4	4	4	3	4	4	5	4	4	3	4	4	3	4	4	3	4	4	3	3	4	4
1	2	1	2	2	1	2	1	1	5	3	3	4	1	1	1	2	1	5	1	2	1	4	5	5	5	5	3	5	5	4	5	2	5	5	5	5	5	4	1	1	2	5	5	5	4	4	2	5	4
3	3	3	2	3	4	3	2	2	4	5	5	4	2	3	4	3	2	4	1	1	1	4	3	2	3	3	2	2	4	5	4	4	5	5	4	4	3	5	4	3	3	5	2	3	3	4	3	2	4
4	5	1	2	3	3	3	3	3	3	3	3	3	3	4	1	2	2	4	1	1	1	5	5	2	4	4	4	4	4	5	4	3	5	5	5	5	5	5	4	4	4	5	4	4	4	4	4	4	4
4	5	4	3	3	2	2	1	1	3	2	1	4	3	4	4	1	1	5	2	1	1	4	3	4	4	4	3	2	4	5	5	4	5	5	5	5	2	3	3	3	4	5	5	5	5	4	5	3	4
4	5	1	3	3	2	2	1	1	3	2	1	4	3	4	4	1	1	5	2	1	1	4	3	4	4	4	3	2	4	5	5	4	5	5	5	5	2	3	3	3	4	5	2	3	3	3	4	3	4
2	3	4	3	3	2	1	1	1	1	3	3	4	4	4	3	3	2	2	2	2	2	2	3	2	3	4	3	2	3	4	4	4	5	5	5	5	5	4	4	3	3	4	3	3	3	3	3	4	4
2	5	1	1	1	1	2	1	1	4	4	3	4	3	4	2	4	5	5	1	1	1	3	4	3	4	4	5	5	5	4	5	5	5	5	5	5	3	3	3	3	4	5	5	4	4	2	1	4	5
1	5	1	1	1	2	1	1	1	5	2	2	5	5	2	3	2	4	1	1	1	1	5	4	1	5	5	4	5	5	5	4	5	4	5	4	5	4	5	3	2	4	5	3	2	5	5	5	4	5
2	5	4	2	1	2	1	2	1	2	2	1	2	1	1	2	2	1	4	2	1	2	2	1	4	4	4	2	1	2	4	4	2	4	5	4	4	5	4	2	1	2	2	1	3	4	4	2	4	4
3	5	4	4	2	3	4	4	3	5	4	4	2	4	4	3	3	2	4	2	2	2	3	4	2	3	3	2	4	2	4	4	4	4	5	4	5	3	3	4	3	4	4	3	4	4	3	4	4	3
1	5	1	1	1	2	1	1	1	5	2	2	5	3	2	3	3	4	1	1	1	1	5	4	5	5	5	4	5	5	5	4	5	4	5	4	5	4	5	3	2	4	5	5	5	5	5	5	4	5
2	5	4	2	4	2	4	2	4	5	5	4	4	2	4	4	4	2	4	1	1	1	2	2	4	4	4	2	5	4	4	5	5	4	5	4	4	5	3	2	2	4	4	2	4	3	3	4	4	4
2	5	4	2	4	2	4	2	4	5	5	4	4	2	3	2	4	2	4	1	1	1	2	2	4	4	4	2	5	4	4	5	5	4	5	4	4	5	3	2	2	4	4	2	4	3	3	4	4	4
5	5	4	2	1	4	1	5	2	4	3	3	2	2	3	4	2	2	4	1	1	1	2	1	2	2	1	2	4	2	4	4	2	4	5	5	4	1	2	2	3	2	5	4	2	2	2	4	2	1
2	4	4	2	2	3	1	1	2	3	3	2	3	2	2	4	2	2	4	1	1	2	2	2	2	2	2	2	4	4	5	4	4	5	5	4	4	3	4	2	2	4	5	3	3	4	4	4	3	4
1	2	1	2	2	1	2	1	1	5	3	3	4	1	2	3	2	1	5	1	2	1	4	5	2	5	5	3	5	5	4	5	2	5	5	5	5	5	4	1	1	2	5	5	5	4	4	2	5	4
4	5	4	2	1	1	3	4	1	5	2	2	3	3	2	3	3	4	2	1	1	1	2	3	5	5	4	4	4	4	4	4	4	5	5	4	4	4	5	2	2	3	5	2	3	3	2	3	2	3
1	2	1	4	2	1	1	5	5	5	5	2	1	2	4	4	1	1	1	1	1	1	4	2	1	1	5	1	1	4	4	4	4	5	5	5	1	1	5	4	4	3	5	1	1	1	1	5	1	1
4	5	1	2	1	1	3	4	1	5	2	2	3	3	2	3	3	4	2	1	1	1	2	3	1	5	4	1	4	4	4	4	4	5	5	4	4	4	5	2	2	3	5	2	3	3	2	3	2	3
1	1	4	4	1	2	2	3	2	1	2	2	4	4	2	4	4	4	2	1	1	2	2	5	1	4	4	2	5	4	4	4	4	4	5	4	4	2	4	2	1	4	4	1	4	2	2	1	4	4
1	1	1	5	1	1	1	1	1	5	2	1	2	5	2	2	4	3	5	1	1	1	5	2	1	4	1	5	1	4	5	5	3	5	5	5	5	5	3	3	5	2	5	5	5	5	5	5	5	5
2	2	1	1	1	1	2	1	1	4	4	3	4	4	3	4	5	5	4	2	1	1	4	4	3	3	5	4	4	5	5	5	4	5	5	4	5	2	5	4	3	4	5	5	4	1	2	3	4	5
1	2	3	3	2	2	1	1	1	5	2	2	4	1	3	3	1	1	4	3	1	2	3	2	2	4	3	2	2	4	5	4	4	5	5	5	4	4	5	4	2	4	5	3	4	3	3	4	3	4
4	3	3	1	1	1	1	1	1	1	1	1	2	2	2	2	3	4	3	1	1	1	2	2	5	2	5	1	5	3	5	2	5	5	5	4	5	4	1	2	2	2	4	5	1	1	3	3	1	1
3	3	1	2	3	4	3	2	2	4	5	5	4	2	3	4	3	2	4	1	1	1	4	3	2	1	3	2	2	4	5	4	4	5	5	4	4	3	5	4	3	3	5	2	3	3	4	3	2	4
2	2	2	1	1	3	3	3	3	1	3	3	4	1	1	3	1	1	1	1	1	1	1	1	1	4	4	3	1	2	5	5	2	5	5	5	5	5	2	4	3	3	4	2	2	2	2	2	3	3
2	5	4	2	1	2	1	2	1	2	2	1	2	1	1	2	2	1	4	2	1	2	2	1	2	2	4	2	1	2	4	4	2	4	5	4	4	5	4	2	1	2	2	1	3	4	4	2	4	4
4	3	3	1	1	1	1	1	1	1	1	1	2	2	2	2	3	4	3	1	1	1	2	2	1	2	5	1	5	3	5	2	5	5	5	4	5	4	1	2	2	2	4	5	1	1	3	3	1	1
1	3	4	1	1	1	3	1	3	5	3	2	4	2	2	2	1	4	2	1	1	1	2	3	2	3	2	2	1	2	5	3	2	4	5	5	5	2	5	3	4	2	2	2	1	1	2	3	1	1
1	1	1	1	1	4	4	3	4	1	3	3	4	1	1	3	1	1	3	1	1	1	1	4	1	4	2	1	1	2	5	5	2	5	5	5	5	5	2	4	3	3	4	1	1	1	1	1	1	3
3	4	4	4	5	4	4	5	4	2	5	3	4	5	5	5	5	5	5	2	2	1	3	4	5	5	4	4	5	4	5	4	4	5	4	4	5	4	5	4	4	5	4	2	4	3	5	3	5	5
3	3	3	3	1	3	3	3	1	3	3	3	3	3	3	3	3	3	3	3	3	3	2	3	3	3	3	4	3	3	4	4	4	4	4	4	4	4	5	3	3	3	5	5	4	4	4	3	5	5
4	4	4	4	4	5	4	4	4	4	5	4	4	5	5	5	4	4	5	1	1	1	4	5	4	4	4	4	5	4	4	5	4	4	4	5	5	4	4	5	5	4	4	5	4	5	4	4	5	5
5	4	5	4	5	4	4	3	5	2	3	4	5	5	4	4	5	4	4	4	1	4	4	5	4	5	5	4	5	4	5	5	4	5	4	4	5	4	5	4	5	5	4	5	4	4	5	5	5	5
2	4	4	2	2	2	2	2	2	2	4	4	5	4	4	4	4	2	4	2	1	1	4	4	5	5	5	4	4	4	4	4	4	4	4	5	5	5	5	4	4	4	5	5	5	4	4	4	5	5
4	5	4	5	4	5	5	4	5	4	5	4	5	4	4	4	4	5	5	4	2	1	4	5	5	5	4	5	5	4	5	4	5	5	4	5	5	4	5	5	4	5	4	5	5	4	5	4	5	4
4	4	4	4	4	5	3	4	5	4	5	4	5	4	5	4	2	1	4	1	1	4	4	4	5	4	5	4	4	5	4	5	4	5	4	5	5	4	3	4	5	4	5	4	4	5	4	5	4	5
4	5	4	4	4	3	3	4	4	5	4	4	4	3	4	4	4	3	4	3	3	2	5	4	3	5	4	4	5	4	5	4	5	4	4	4	5	3	4	4	4	5	5	4	5	4	5	4	4	5
3	4	4	5	4	5	2	1	2	3	4	2	5	5	2	4	4	5	5	3	3	4	5	5	1	5	4	4	5	4	4	4	5	5	4	5	4	4	5	3	3	4	5	5	4	5	4	5	5	4
4	4	4	4	4	5	4	5	4	2	4	5	4	5	4	5	4	5	4	3	2	2	3	4	5	5	4	5	4	5	4	5	4	5	4	5	4	5	3	4	5	4	4	5	4	5	4	5	4	5
3	5	4	5	4	5	5	5	5	2	3	4	4	5	4	4	5	5	4	1	2	1	4	5	5	5	5	3	5	4	4	5	4	5	4	5	5	5	4	3	4	4	5	5	5	5	5	5	5	4
2	5	2	4	5	4	5	4	5	4	5	4	5	4	5	4	5	4	4	1	2	1	4	5	5	4	5	5	4	4	4	5	4	5	4	5	4	4	5	4	5	4	5	4	4	4	4	5	4	5
4	3	4	4	3	2	5	5	5	3	4	4	5	4	5	5	4	2	4	1	1	2	3	5	5	5	5	5	3	5	4	5	5	4	4	4	5	5	5	4	3	5	5	4	5	5	4	4	4	5
4	4	4	5	4	4	2	2	3	4	4	3	4	5	4	4	5	5	4	4	4	1	4	5	4	5	5	4	4	5	4	4	5	5	4	4	5	5	4	4	5	5	4	4	5	5	4	4	5	5
2	4	2	5	5	4	3	3	3	3	4	4	5	4	4	4	4	5	4	2	2	2	4	4	4	3	4	5	5	5	4	5	4	5	4	5	4	5	4	4	5	4	4	2	4	3	4	3	5	4
3	4	4	3	4	3	4	3	4	3	3	4	3	4	4	3	3	4	3	3	4	4	3	3	4	4	5	4	5	4	4	5	4	5	4	4	5	4	4	3	4	4	5	4	4	5	4	4	5	4
4	4	1	4	5	3	3	3	2	4	4	4	4	3	4	3	4	2	4	3	2	2	4	3	4	4	5	3	4	4	4	4	3	4	4	5	5	4	5	3	4	4	4	4	5	5	5	4	5	5
2	5	4	4	2	1	1	2	1	2	1	1	4	4	4	4	1	4	4	2	2	1	1	2	4	4	4	5	4	5	4	5	4	4	4	5	4	2	4	5	4	5	4	5	4	4	5	4	4	5
5	5	5	5	5	4	5	3	4	4	5	4	5	5	4	5	5	5	4	4	4	4	5	4	5	4	5	5	4	5	5	4	4	5	4	5	4	4	4	5	3	4	4	5	4	5	5	5	4	4
4	5	4	4	5	5	4	5	4	5	4	5	4	4	5	5	2	1	4	4	4	1	4	5	4	4	5	4	5	4	5	4	5	5	4	5	4	5	5	4	5	4	5	4	3	4	3	4	5	4
4	5	1	5	4	5	5	4	5	4	5	4	5	5	4	5	4	5	5	4	2	1	4	5	1	5	4	5	5	4	5	4	5	5	4	5	5	4	5	5	4	5	4	5	5	4	5	4	5	4
3	4	3	5	4	5	4	5	4	3	5	5	4	5	4	5	4	4	4	1	1	3	4	4	5	5	4	5	5	4	4	5	4	5	4	5	4	5	5	4	5	4	5	4	5	4	5	4	5	4
4	5	4	4	4	5	4	4	5	2	4	4	5	5	4	5	4	4	5	1	1	4	4	4	4	5	4	4	5	4	5	5	4	5	4	4	5	5	4	5	4	5	4	4	4	4	3	4	5	4
4	4	4	4	4	4	4	3	4	4	4	4	5	4	4	5	4	5	4	1	1	4	4	4	5	4	5	4	4	5	4	5	4	4	4	4	4	5	4	5	4	4	5	4	4	5	5	5	4	5
3	4	4	4	4	5	4	5	3	2	4	5	4	5	4	5	2	1	3	1	2	1	4	2	5	5	4	5	4	5	5	4	3	4	4	5	4	5	4	5	4	5	5	4	4	5	4	5	4	5
3	4	4	5	4	4	5	2	3	5	4	3	5	4	4	5	4	5	4	4	4	1	4	5	4	4	5	4	5	4	5	4	5	5	4	5	4	5	4	4	5	4	5	4	4	4	3	4	5	5
1	4	4	4	4	4	3	3	4	4	4	4	4	4	4	4	5	5	5	1	1	2	5	1	4	4	4	4	4	3	4	4	4	4	4	4	4	4	4	4	4	4	5	5	4	4	5	4	5	5
3	4	1	2	3	4	4	4	4	4	4	4	4	4	4	4	2	2	4	2	1	1	4	4	4	4	4	4	4	4	4	4	4	4	4	5	5	5	5	4	5	5	4	4	4	5	5	5	4	4
4	4	3	3	3	3	2	2	3	3	3	3	4	4	5	5	3	3	3	3	2	1	4	4	3	4	4	5	4	4	4	4	4	4	4	4	4	4	4	4	4	5	4	5	5	5	5	5	4	4
5	5	4	5	4	5	4	5	4	5	4	5	4	5	4	5	4	5	4	1	2	1	4	5	5	5	4	5	4	5	4	5	4	5	4	5	4	5	4	5	4	5	4	5	4	5	4	5	4	5
4	5	4	4	4	5	5	4	4	5	4	5	5	5	4	5	4	5	4	1	1	4	5	4	4	5	5	5	4	5	5	4	5	5	4	5	5	4	5	3	5	4	5	4	5	5	4	5	3	4
2	5	4	5	5	4	5	5	5	4	5	3	5	5	5	5	4	3	5	3	2	2	5	4	4	4	5	4	4	5	5	4	3	4	4	5	3	4	5	3	4	3	4	5	5	4	4	3	4	5
4	4	4	5	4	4	5	4	5	5	4	5	4	4	5	4	4	5	4	1	4	4	4	5	4	4	5	5	4	5	4	4	5	4	4	5	5	4	5	4	5	5	4	4	5	4	5	4	5	4
4	4	4	4	5	4	4	5	4	4	5	4	5	5	4	5	5	2	4	2	2	4	5	4	4	5	5	4	5	5	5	5	4	5	4	2	2	2	5	4	2	4	5	3	3	3	4	3	5	4
4	5	5	5	4	4	4	4	4	4	5	4	4	5	4	4	5	4	4	5	1	4	4	5	4	4	5	4	5	4	4	5	4	4	4	4	4	5	4	5	5	5	4	5	4	4	5	4	4	5
4	5	4	5	4	4	4	4	4	4	5	4	5	4	5	4	4	2	2	2	4	1	4	5	4	4	5	4	5	5	5	4	5	5	4	4	5	5	5	4	4	5	5	5	4	5	5	5	5	4
3	4	3	5	3	4	5	4	5	4	5	3	5	5	5	5	5	3	4	1	2	1	5	4	3	3	4	4	5	5	5	4	5	5	4	5	5	4	5	4	3	5	5	5	4	5	4	5	5	4
4	5	4	5	4	4	2	5	5	4	4	2	4	5	5	5	5	4	4	4	2	4	5	4	4	5	4	4	5	4	4	5	5	4	4	4	5	4	4	5	4	5	4	3	3	4	4	4	4	5
1	4	2	5	4	5	4	4	4	5	5	4	5	5	4	5	4	4	5	2	1	1	4	4	5	4	5	4	5	5	5	4	4	4	4	5	5	4	5	4	4	5	5	5	4	5	5	4	5	5
3	4	4	4	5	4	4	5	4	2	5	3	4	5	5	4	5	5	5	2	2	1	3	4	2	5	4	4	5	4	5	4	4	5	4	4	5	4	5	4	4	5	4	5	4	5	5	5	5	5
4	4	4	4	4	4	4	5	5	4	4	2	2	5	5	4	4	1	4	2	1	2	4	4	5	5	4	5	5	5	4	4	4	5	4	4	5	4	5	3	5	4	5	4	4	5	4	5	4	5
4	5	1	5	4	4	2	5	5	4	4	2	4	5	4	5	5	4	4	4	2	4	5	4	4	5	4	4	5	4	4	5	5	4	4	4	5	4	4	5	4	5	4	4	5	5	4	5	4	5
2	2	1	4	4	5	5	4	5	4	4	5	4	4	5	4	5	1	5	1	4	1	5	4	5	4	5	4	4	5	4	4	5	4	4	4	5	4	5	4	5	4	4	5	4	4	5	4	5	4
2	5	4	3	4	2	4	4	3	4	5	4	3	4	5	4	4	2	5	4	3	4	4	5	2	5	5	3	4	5	4	4	4	5	4	4	3	3	2	4	4	5	5	4	4	4	4	4	4	5
2	5	4	4	4	2	1	2	4	5	4	4	4	5	5	5	2	4	4	1	2	4	5	5	4	4	5	5	5	4	4	5	5	4	4	4	5	5	5	5	5	4	5	5	4	4	5	5	4	5
3	5	4	3	2	3	4	4	5	4	4	2	4	5	4	4	2	2	4	1	1	2	4	4	5	5	4	4	4	4	5	5	5	5	4	4	4	4	5	4	4	4	4	3	3	3	4	3	4	5
2	5	4	4	4	2	1	2	4	5	4	4	4	5	5	4	2	4	4	1	2	4	5	5	4	4	5	5	5	4	4	5	5	4	4	4	5	5	5	5	5	4	5	5	4	4	5	5	4	5
4	4	1	4	2	4	2	4	4	5	4	4	4	5	4	3	4	2	5	2	2	1	4	4	4	4	4	3	4	4	5	4	4	5	4	5	4	4	5	4	4	5	5	4	5	5	4	5	4	4
3	4	4	4	3	3	4	2	3	4	4	3	4	4	4	4	4	4	4	2	4	2	4	4	4	3	4	4	4	4	5	5	5	5	4	4	4	4	4	4	4	4	4	4	4	4	4	4	5	5
1	4	3	4	3	4	2	2	2	4	3	3	5	4	5	4	3	4	4	2	1	2	3	4	2	2	2	3	5	4	4	4	5	5	4	5	4	5	4	5	4	4	5	4	4	4	5	4	5	4
3	4	1	4	3	3	3	2	3	4	4	3	4	4	4	3	2	3	4	4	3	4	4	4	3	4	4	4	5	5	5	4	3	4	4	5	4	4	5	4	4	4	5	4	5	5	4	4	5	5
3	5	4	1	2	3	2	1	2	5	4	3	4	3	4	5	4	5	4	4	3	4	4	4	4	4	4	5	4	5	4	5	4	5	4	5	4	4	4	5	4	4	5	4	4	5	4	5	4	4
2	4	5	2	2	1	3	2	3	2	1	3	4	3	4	3	4	3	3	2	1	3	1	4	4	4	5	4	5	4	4	4	4	4	4	5	4	5	4	5	4	5	4	4	5	5	4	5	4	5
5	2	3	2	2	2	4	2	2	1	4	3	4	2	2	2	2	2	1	2	2	2	2	2	3	3	4	4	2	3	4	4	4	4	4	4	4	4	4	4	4	4	4	5	4	4	5	4	4	4
4	4	4	5	4	4	5	4	5	4	5	5	4	5	4	5	4	4	5	4	4	1	4	4	4	5	5	4	5	4	5	4	5	4	4	5	4	5	5	4	5	4	4	5	4	4	5	4	5	5
5	4	4	4	5	4	4	5	4	3	5	4	5	4	4	5	3	4	4	4	3	4	4	5	4	5	4	5	4	4	4	4	5	4	4	5	4	4	5	5	4	5	4	5	4	4	5	4	4	4
4	5	1	4	5	5	4	5	4	5	4	5	4	4	5	5	2	1	4	4	4	1	4	5	4	4	5	4	5	4	5	4	5	5	4	5	4	5	5	4	5	4	5	4	5	5	4	5	5	4
4	5	1	4	4	5	4	4	5	2	4	4	5	5	4	5	4	4	5	1	1	4	4	4	4	5	4	4	5	4	5	5	4	5	4	4	5	5	4	5	4	5	4	4	5	5	5	4	5	4
2	5	4	5	4	2	4	3	4	5	5	3	5	5	4	5	4	4	5	1	1	2	5	2	5	5	4	5	5	5	4	5	2	5	4	5	4	4	5	3	2	4	4	5	4	4	5	5	5	5
2	5	4	5	4	2	4	3	4	5	5	3	5	5	4	5	4	4	5	1	1	2	5	2	2	5	4	5	5	5	4	5	2	5	4	5	4	4	5	3	2	4	4	5	4	4	5	5	5	5
3	4	4	4	4	5	4	5	3	2	4	5	4	5	4	5	2	1	3	1	2	1	4	2	2	5	4	5	4	5	5	4	3	4	4	5	4	5	4	5	4	5	5	4	4	5	4	5	4	5
4	2	4	1	4	4	5	5	5	4	4	5	5	5	4	4	1	1	1	1	3	2	3	4	3	4	4	4	4	4	4	4	5	4	4	4	4	5	4	4	4	4	4	4	5	4	4	4	4	5
2	5	4	5	4	2	4	5	5	2	4	2	5	4	4	5	4	4	5	4	2	5	4	4	4	5	4	4	5	5	5	5	4	4	4	4	4	5	5	4	5	4	4	5	5	4	4	5	5	4
5	4	3	2	4	4	4	5	2	5	4	3	4	5	4	4	2	3	5	2	4	3	5	4	4	4	5	3	4	5	5	4	4	5	4	4	4	5	5	4	4	5	4	5	5	5	5	4	4	4
3	4	4	4	3	4	4	4	3	4	4	4	4	5	4	4	4	4	4	1	3	1	4	4	4	3	4	4	4	5	5	3	4	4	4	5	4	5	5	4	4	5	5	4	4	5	4	3	5	4
3	5	5	4	1	2	2	4	2	5	5	4	4	5	4	4	5	2	4	1	3	2	4	3	5	5	5	4	5	4	5	4	4	5	4	4	5	4	5	4	5	4	5	3	4	5	5	4	5	5
1	4	4	5	4	3	3	3	3	5	4	4	4	4	4	4	4	4	5	1	1	1	5	2	4	4	5	4	4	4	4	4	3	4	4	4	4	5	5	3	2	4	5	5	5	5	5	4	5	5
3	4	4	4	3	3	3	3	2	3	4	3	4	3	3	3	2	3	3	2	1	1	3	2	3	4	3	3	4	3	3	4	3	4	4	4	4	3	4	3	3	4	3	4	4	4	4	3	5	5
3	3	3	3	3	3	2	5	4	4	2	3	3	2	2	3	4	5	3	1	2	2	3	2	2	2	3	2	2	3	4	4	4	4	4	4	4	2	4	4	2	3	4	4	2	4	4	3	5	5
2	5	4	5	5	4	5	5	5	4	5	3	5	5	5	4	4	3	5	3	2	2	5	4	4	4	5	4	4	5	5	4	3	4	4	5	3	4	5	3	4	3	4	5	5	4	4	3	4	5
5	5	2	5	4	5	4	5	4	5	4	5	4	5	4	5	4	5	4	1	2	1	4	5	2	5	4	5	4	5	4	5	4	5	4	5	4	5	4	5	4	5	4	5	4	5	4	5	4	5
4	5	1	4	4	5	5	4	4	5	4	5	5	5	4	5	4	5	4	1	1	4	5	4	4	5	5	5	4	5	5	4	5	5	4	5	5	4	5	3	5	4	5	4	5	5	4	5	3	4
4	4	4	5	4	4	5	4	4	4	5	5	5	4	4	4	2	1	4	2	4	1	5	5	4	4	4	4	5	5	5	5	5	5	4	4	4	5	5	4	4	4	5	5	4	5	5	4	5	4
4	3	4	4	4	5	4	4	5	4	5	4	4	4	5	5	4	5	4	4	4	3	4	4	4	4	5	4	4	5	4	5	4	5	4	4	5	4	4	4	4	5	4	5	5	4	5	4	4	5
4	4	1	5	4	4	5	4	5	5	4	5	4	4	5	4	4	5	4	1	4	4	4	5	4	4	5	5	4	5	4	4	5	4	4	5	5	4	5	4	5	5	4	4	5	4	5	4	5	4
4	4	4	4	4	4	4	4	4	5	4	4	5	4	5	4	4	4	4	4	4	4	4	4	4	4	4	4	5	4	4	5	5	4	4	4	5	4	4	4	5	4	4	4	5	4	4	4	4	4
4	4	1	4	5	4	4	5	4	4	5	4	5	5	4	5	5	2	4	2	2	4	5	4	4	5	5	4	5	5	5	5	4	5	4	2	2	2	5	4	2	4	5	4	5	5	4	5	5	4
4	4	4	5	4	3	4	5	3	4	4	5	4	5	4	5	5	4	2	1	4	1	4	3	4	4	5	4	5	4	5	4	2	4	4	5	3	4	5	4	3	4	4	5	4	5	5	4	4	5
4	4	4	4	4	4	4	5	4	4	4	4	4	4	4	4	4	4	4	2	2	3	3	3	3	2	5	5	5	4	5	4	4	4	4	3	3	3	5	2	3	3	4	3	3	4	4	5	5	4
2	5	1	4	4	5	5	4	5	4	4	5	4	4	5	4	5	1	5	1	4	1	5	4	1	4	5	4	4	5	4	4	5	4	4	4	5	4	5	4	5	4	4	5	4	4	5	4	5	4
4	4	4	4	5	4	4	5	4	2	4	2	4	5	4	5	2	1	4	4	1	2	5	4	4	5	4	5	4	5	4	5	4	5	4	4	5	4	5	4	5	5	5	4	4	4	4	5	4	5
4	4	4	5	4	4	4	4	4	2	4	2	4	5	5	4	4	4	4	2	4	2	4	4	4	4	4	5	5	5	5	5	4	4	4	5	4	4	5	4	3	4	4	4	5	4	5	4	4	4
4	4	4	4	5	2	4	4	5	4	5	3	2	5	4	4	3	4	5	1	1	1	4	4	4	5	5	4	4	5	5	5	4	5	4	4	5	5	4	3	2	4	5	5	5	4	4	5	4	4
4	3	1	4	3	2	5	5	5	3	4	4	5	4	5	5	4	2	4	1	1	2	3	5	2	5	5	3	3	5	4	5	5	4	4	4	5	5	5	4	3	5	5	4	5	5	4	4	4	5
4	4	4	3	3	4	3	4	4	2	3	4	4	5	5	5	3	4	3	2	2	3	4	2	3	4	4	3	5	4	4	4	3	4	4	5	4	3	4	2	3	4	5	4	4	5	4	4	5	4
2	5	4	3	4	2	4	4	3	4	5	4	3	4	5	4	4	2	5	4	3	4	4	5	5	5	5	3	4	5	4	4	4	5	4	4	3	3	2	4	4	5	5	4	4	4	4	4	4	5
3	4	1	2	2	4	2	4	4	5	4	4	5	5	4	5	4	2	5	4	4	1	3	5	4	5	4	2	5	5	5	5	2	5	4	5	4	4	5	4	2	4	5	4	5	4	5	4	4	5
3	5	4	3	3	4	3	2	3	5	5	3	4	4	4	3	2	2	5	3	3	3	4	4	3	4	4	4	4	4	5	5	3	4	4	4	4	3	2	4	3	4	4	4	4	4	4	4	5	5
4	4	4	4	5	3	3	3	2	4	4	4	4	3	4	3	4	2	4	3	2	2	4	3	4	4	5	3	4	4	4	4	3	4	4	5	5	4	5	3	4	4	4	4	5	5	5	4	5	5
4	5	4	3	2	1	3	4	3	5	4	3	4	4	4	5	2	1	3	2	2	3	4	5	4	4	4	3	5	4	4	4	3	4	4	5	4	3	5	2	3	4	3	3	4	4	5	4	4	4
4	5	4	3	2	4	2	2	4	4	4	3	4	5	4	4	2	3	3	2	2	2	3	3	4	3	3	3	2	3	3	3	3	3	4	4	4	3	4	3	3	4	4	3	3	3	3	4	5	4
1	3	4	4	4	4	4	2	2	4	4	3	4	3	4	4	4	4	4	4	4	2	4	4	2	2	3	3	4	4	4	4	4	4	4	4	4	3	4	4	4	4	4	3	4	4	4	4	5	5
3	4	3	4	2	1	2	2	2	4	4	5	4	5	4	4	4	2	4	4	2	2	2	4	4	4	4	2	5	4	4	5	2	4	4	5	4	2	4	2	2	3	4	5	4	4	5	2	4	5
2	4	4	2	2	2	2	2	2	2	4	4	5	4	4	4	4	2	4	2	1	1	4	4	2	5	5	4	4	4	4	4	4	4	4	5	5	5	5	4	4	4	5	5	5	4	4	4	5	5
2	4	3	2	1	2	2	2	2	5	3	2	4	5	4	4	4	4	4	3	3	3	4	4	4	3	4	4	4	3	4	3	3	4	4	5	4	4	3	3	4	4	4	4	3	4	3	4	4	5
1	2	1	2	1	4	4	2	4	4	3	3	4	4	4	4	2	4	3	2	1	1	4	4	2	2	2	3	3	4	4	4	2	4	4	4	4	3	4	4	4	4	4	4	4	4	4	4	5	4
3	2	3	4	4	5	3	1	3	1	2	1	3	4	4	3	4	3	5	2	1	2	5	4	2	1	4	5	3	5	4	5	3	5	4	5	4	5	3	4	5	3	4	4	4	4	5	4	5	5
3	3	3	1	2	2	2	2	2	4	3	4	4	4	4	3	3	3	2	3	3	3	4	3	3	3	3	3	4	4	4	4	4	4	4	4	4	4	4	3	4	4	4	4	5	4	5	4	4	5
4	5	4	2	2	1	1	2	2	5	5	3	3	2	2	3	1	1	1	2	2	1	2	5	5	3	5	3	5	5	5	4	3	5	4	5	4	2	5	3	3	5	5	3	5	4	4	5	5	4
1	2	1	1	2	1	1	1	3	4	2	3	4	5	4	5	3	4	2	1	1	2	5	3	5	5	4	3	5	4	5	4	3	4	4	3	5	4	4	5	3	4	4	3	4	3	5	4	5	4
1	2	3	4	2	3	1	1	2	1	2	1	3	1	4	2	1	5	4	1	2	1	2	1	1	2	5	4	5	4	5	2	3	5	4	5	4	5	3	4	5	3	4	5	3	2	4	5	5	4
5	4	4	4	5	4	4	5	4	3	5	4	5	4	4	5	3	4	4	4	3	4	4	5	4	5	4	5	4	4	4	4	5	4	4	5	4	4	5	5	4	5	4	5	4	4	5	4	4	4
4	4	1	5	4	4	5	4	5	4	5	5	4	5	4	5	4	4	5	4	4	1	4	4	4	5	5	4	5	4	5	4	5	4	4	5	4	5	5	4	5	4	4	5	4	4	5	4	5	5
3	4	4	4	3	4	3	4	4	4	5	5	4	4	5	4	4	4	5	4	2	4	4	5	4	4	5	4	4	5	4	4	4	4	4	5	4	3	4	3	3	4	4	4	5	4	4	5	4	5
3	4	3	5	3	2	4	4	3	5	5	3	5	5	5	5	3	2	5	4	4	2	5	5	3	3	4	5	5	5	4	5	3	4	4	4	4	3	4	3	3	4	4	3	4	3	4	3	4	4
3	4	4	4	4	4	4	4	4	4	4	4	4	4	4	4	3	4	4	3	2	2	4	4	2	4	4	4	4	4	4	4	4	4	4	4	4	4	4	4	4	4	4	4	4	4	4	4	4	4
3	4	3	4	4	4	4	3	4	5	4	4	4	4	4	4	4	3	4	2	2	3	4	4	2	5	4	4	4	3	4	3	4	4	4	5	4	4	4	3	4	4	4	5	4	4	4	5	4	4
5	5	4	4	3	3	4	2	2	4	4	5	5	4	4	4	4	4	4	2	2	4	4	2	1	3	4	5	4	4	4	4	4	4	4	4	4	4	4	4	2	4	5	3	4	4	4	5	4	5
4	2	1	1	4	4	5	5	5	4	4	5	5	5	4	4	1	1	1	1	3	2	3	4	1	4	4	4	4	4	4	4	5	4	4	4	4	5	4	4	4	4	4	4	5	4	4	4	4	5
4	4	4	4	4	4	3	3	3	4	4	4	4	4	4	4	3	3	3	3	2	3	3	4	4	4	3	4	4	5	4	4	4	4	4	4	4	4	4	4	4	5	5	4	4	4	4	4	4	5
3	4	4	4	4	4	4	3	4	4	4	3	4	4	4	4	4	2	3	2	2	2	4	5	3	3	4	4	4	4	4	5	3	4	4	5	4	4	3	4	4	4	4	4	5	4	4	4	4	5
1	2	1	4	5	4	3	4	5	5	3	5	5	4	4	5	4	3	4	2	1	1	4	5	3	3	4	3	4	4	4	3	4	5	4	3	4	4	3	3	4	4	3	3	5	5	4	5	4	4
3	4	3	2	3	4	4	4	4	4	4	4	4	4	4	4	2	2	4	2	1	1	4	4	4	4	4	4	4	4	4	4	4	4	4	5	5	5	5	4	5	5	4	4	4	5	5	5	4	4
3	3	3	3	3	4	4	4	4	4	4	4	4	3	4	4	3	3	3	1	1	3	4	3	4	5	4	5	3	4	3	3	3	4	4	3	4	3	4	4	4	5	5	5	5	5	5	4	5	5
4	3	4	2	3	4	2	3	2	4	4	4	4	5	5	4	4	3	4	3	1	3	1	1	1	3	2	5	5	5	4	3	3	5	4	4	3	3	5	5	3	4	5	3	5	5	5	4	4	4
2	5	4	4	3	4	2	4	4	2	2	3	4	4	4	4	2	2	4	1	1	1	4	2	2	2	4	2	4	4	4	4	3	4	4	4	4	3	4	4	3	4	5	5	4	4	4	4	5	4
3	5	4	2	3	2	3	1	3	4	3	4	4	5	4	4	2	2	4	2	4	3	5	4	4	3	4	4	4	3	4	3	5	4	4	4	4	3	4	4	4	5	4	4	5	4	5	4	4	4
3	3	4	3	3	3	3	3	3	3	3	4	4	4	4	4	3	3	3	3	3	2	3	2	2	3	3	3	3	4	4	3	3	4	4	4	3	3	3	3	3	4	4	4	4	4	3	4	5	5
2	4	3	2	2	2	3	3	4	4	4	3	4	4	5	4	4	3	4	3	1	2	3	3	3	3	4	4	4	4	4	5	3	5	4	4	5	3	4	3	3	4	5	4	5	5	5	5	4	5
3	4	3	3	3	3	3	3	3	4	2	3	4	4	4	4	2	2	2	2	2	2	2	2	4	4	4	4	4	4	4	4	3	4	4	4	4	4	4	4	4	4	4	4	4	4	4	4	4	4
1	3	3	2	3	3	3	1	1	5	3	3	5	4	5	5	1	1	1	1	1	2	4	4	4	4	4	4	4	4	4	4	4	5	4	5	4	3	4	3	3	4	4	3	3	3	3	4	4	5
3	5	4	2	2	1	2	3	2	5	3	3	4	3	3	3	3	4	5	2	4	3	4	5	2	2	2	4	4	5	3	4	4	5	4	5	4	3	4	4	4	5	4	3	4	4	4	4	4	5
2	4	3	2	4	2	2	3	4	4	3	4	4	2	2	2	4	2	4	2	2	1	4	2	5	5	4	2	3	4	4	4	4	5	4	3	2	2	4	2	3	4	5	5	4	5	5	4	4	5
4	5	4	1	2	2	1	1	1	5	4	3	4	2	3	3	1	2	2	4	1	1	3	3	2	5	3	3	2	4	4	4	4	4	4	4	4	4	4	3	3	4	4	3	3	4	4	4	5	5
3	3	4	3	2	2	3	3	3	2	3	2	3	3	2	3	3	3	3	3	2	2	3	3	3	3	3	3	3	3	3	3	3	4	4	4	4	4	4	3	3	3	4	3	4	3	3	4	5	5
3	2	3	1	2	2	1	1	1	4	4	3	4	4	3	4	2	1	3	2	1	2	3	2	5	4	5	4	5	4	4	5	4	5	4	4	5	4	5	4	4	5	5	3	4	4	5	4	4	5
4	5	4	4	4	5	4	2	5	4	5	4	5	4	5	4	2	4	5	2	4	2	5	4	4	5	4	4	5	4	5	4	5	4	4	4	5	5	5	4	5	4	5	4	5	4	5	4	5	4
4	4	4	4	4	5	4	4	4	4	5	4	4	5	5	4	4	4	5	1	1	1	4	5	4	4	4	4	5	4	4	5	4	4	4	5	5	4	4	5	5	4	4	5	4	5	4	4	5	5
3	5	4	5	4	5	5	5	5	2	3	4	4	5	4	4	5	5	4	1	2	1	4	5	2	5	5	3	5	4	4	5	4	5	4	5	5	5	4	3	4	4	5	5	5	5	5	5	5	4
2	5	2	4	5	4	5	4	5	4	5	4	5	4	5	4	5	4	4	1	2	1	4	5	2	4	5	5	4	4	4	5	4	5	4	5	4	4	5	4	5	4	5	4	4	4	4	5	4	5
4	4	2	5	4	3	4	5	3	4	4	5	4	5	4	5	5	4	2	1	4	1	4	3	4	4	5	4	5	4	5	4	2	4	4	5	3	4	5	4	3	4	4	5	4	5	5	4	4	5
4	4	4	4	4	4	4	4	4	4	4	4	4	4	4	4	2	3	4	4	4	4	4	4	4	4	4	4	4	4	5	4	4	4	4	4	4	4	4	4	4	4	4	4	4	4	4	4	4	4
4	4	1	4	4	5	4	5	4	2	4	5	4	5	4	5	4	5	4	3	2	2	3	4	2	5	4	5	4	5	4	5	4	5	4	5	4	5	3	4	5	4	4	5	4	5	4	5	4	5
4	4	4	4	4	4	5	3	4	3	4	4	4	4	4	4	4	3	4	3	2	4	4	4	3	4	4	4	5	4	4	5	4	4	4	4	4	4	4	3	3	4	4	4	5	4	4	5	4	5
5	4	1	4	5	4	4	3	5	2	3	4	5	5	4	4	5	4	4	4	1	4	4	5	4	5	5	4	5	4	5	5	4	5	4	4	5	4	5	4	5	5	4	5	4	4	5	5	5	5
4	4	3	5	4	3	4	3	4	5	3	4	4	4	4	4	4	2	4	4	3	3	3	3	3	3	5	4	4	4	4	4	4	4	4	4	4	4	4	4	4	4	5	4	5	4	4	4	4	4
4	4	4	4	2	4	2	4	4	5	4	4	4	5	4	4	4	2	5	2	2	1	4	4	4	4	4	3	4	4	5	4	4	5	4	5	4	4	5	4	4	5	5	4	5	5	4	5	4	4
4	5	1	4	4	2	4	4	3	5	3	3	4	5	5	4	3	2	4	1	2	2	5	5	4	4	5	2	4	5	4	3	4	5	4	5	4	1	4	4	2	5	4	2	4	4	4	5	4	3
3	5	4	3	2	3	4	4	5	4	4	2	4	5	4	4	2	2	4	1	1	2	4	4	2	5	4	2	4	4	5	5	5	5	4	4	4	4	5	4	4	4	4	4	5	5	4	4	4	5
2	4	2	5	5	4	3	3	3	3	4	4	5	4	4	4	4	5	4	2	2	2	4	4	2	3	4	5	5	5	4	5	4	5	4	5	4	5	4	4	5	4	4	5	4	5	4	4	5	4
4	3	3	3	3	3	4	4	4	4	4	4	4	4	4	4	3	3	3	3	3	3	4	4	3	3	3	5	4	4	4	4	4	4	4	4	4	4	4	4	3	4	4	4	4	4	4	4	4	5
3	5	3	3	3	4	3	2	3	5	5	5	3	4	4	4	3	1	3	3	2	2	3	3	3	3	4	3	4	4	4	4	4	4	4	4	4	4	4	4	4	4	4	4	4	4	4	4	4	4
2	4	4	4	4	4	3	4	4	2	4	3	4	5	4	3	4	4	4	2	3	2	4	4	2	3	4	4	3	4	4	3	3	5	4	4	4	5	4	3	4	4	5	5	5	5	5	3	4	5
3	5	4	2	3	5	2	2	2	4	4	4	5	4	5	4	4	3	4	1	1	1	4	2	1	3	2	5	5	5	4	4	2	5	4	4	3	2	5	5	4	4	5	4	5	5	5	3	5	5
4	4	1	5	4	4	2	2	3	4	4	3	4	5	4	4	5	5	4	4	4	1	4	5	4	5	5	4	4	5	4	4	5	5	4	4	5	5	4	4	5	5	4	4	5	5	4	4	5	5
3	4	4	4	3	3	4	2	3	4	4	3	4	4	4	4	4	4	4	2	4	2	4	4	3	3	4	4	4	4	5	5	5	5	4	4	4	4	4	4	4	4	4	4	4	4	4	4	5	5
4	4	4	3	4	4	3	2	2	4	3	4	4	5	4	3	2	2	4	2	1	3	4	5	4	4	4	5	4	5	5	4	4	5	4	5	4	4	5	4	3	4	4	3	4	4	5	4	5	5
2	4	2	4	3	4	4	2	4	4	4	4	4	4	4	4	4	4	4	2	2	2	3	3	2	2	2	4	4	4	4	4	4	4	4	4	4	4	4	4	4	4	4	5	5	4	4	4	4	4
3	4	4	3	4	3	4	3	4	3	3	4	3	4	4	3	3	4	3	3	4	4	3	3	4	4	5	4	5	4	4	5	4	5	4	4	5	4	4	3	4	4	5	4	4	5	4	4	5	4
2	4	4	4	4	4	3	4	4	2	4	3	4	3	3	3	4	4	4	2	3	2	4	4	4	3	4	4	3	4	4	3	3	5	4	4	4	5	4	3	4	4	5	5	5	5	5	3	4	5
2	2	1	5	4	4	2	2	2	5	5	4	4	5	4	4	2	1	3	4	2	1	3	4	4	5	5	4	4	4	4	4	4	4	4	4	4	4	4	4	4	4	4	4	4	4	3	4	4	4
2	4	2	3	4	4	3	4	3	3	4	3	4	4	4	4	4	4	4	2	3	3	3	3	2	2	2	4	4	4	4	4	4	4	4	4	4	4	4	4	4	4	4	4	4	4	4	4	4	4
3	4	3	4	3	3	3	2	3	4	4	3	4	4	4	3	2	3	4	4	3	4	4	4	3	4	4	4	5	5	5	4	3	4	4	5	4	4	5	4	4	4	5	4	5	5	4	4	5	5
2	2	4	2	4	4	2	4	4	2	4	4	4	4	4	4	4	4	4	2	2	2	4	4	2	2	2	4	4	4	3	3	3	3	4	4	4	4	4	4	4	4	4	4	4	4	4	4	4	4
2	4	4	3	2	3	2	4	4	4	2	3	4	4	4	4	1	1	4	2	2	2	2	2	4	4	4	4	4	4	4	4	2	4	4	4	4	4	4	4	3	4	4	4	4	4	4	4	4	4
2	4	4	2	2	1	3	3	3	4	5	3	4	3	4	5	2	2	3	2	2	1	4	2	2	5	5	4	3	4	5	5	4	5	4	5	5	3	5	4	3	5	5	3	4	5	4	5	5	5
2	2	2	3	3	3	3	3	4	3	3	3	4	4	4	5	3	3	3	3	4	3	4	4	3	2	3	3	4	4	4	4	4	4	4	5	4	4	5	2	4	4	4	4	4	4	4	3	4	5
3	3	4	2	3	3	5	3	2	3	3	3	4	4	3	3	4	4	4	3	2	3	4	4	2	2	2	3	3	4	4	4	3	4	4	5	4	4	4	3	2	3	3	5	5	5	5	4	4	5
5	5	5	4	2	2	2	2	2	4	2	2	4	2	4	4	2	2	2	4	4	2	4	4	2	2	2	4	4	4	4	4	4	4	4	4	4	4	4	4	4	4	4	4	4	4	4	4	4	4
2	3	2	2	4	4	1	2	4	3	2	3	4	3	4	5	4	5	4	3	2	1	4	3	4	3	4	5	4	3	4	3	4	5	4	3	4	2	4	5	4	3	4	3	4	4	3	4	4	3
3	3	3	3	2	2	2	3	3	3	3	3	3	4	4	4	3	3	3	3	3	3	3	3	4	4	3	3	4	4	4	4	4	4	4	4	4	4	4	4	4	4	4	4	4	4	4	4	5	5
1	2	4	2	2	4	2	2	2	4	3	3	4	4	4	4	4	4	4	4	2	4	3	3	4	3	4	4	4	4	4	4	4	4	4	4	4	4	5	4	3	4	4	4	4	4	5	4	4	4
2	4	3	2	1	2	2	2	2	5	3	2	4	5	4	4	4	4	4	3	3	3	4	4	2	3	4	4	4	3	4	3	3	4	4	5	4	4	3	3	4	4	4	4	3	4	3	4	4	5
1	4	1	5	5	5	1	2	2	1	2	2	5	3	4	4	4	4	4	1	1	3	1	4	3	4	4	3	5	5	4	4	4	4	4	4	4	4	4	3	4	3	3	4	4	4	4	4	4	4
2	3	3	2	2	2	2	2	2	4	4	4	4	4	4	3	2	2	4	2	2	2	4	4	4	3	3	3	4	4	4	4	4	4	4	4	4	4	4	4	4	4	4	3	3	4	3	3	4	4
2	3	3	1	1	2	2	2	3	5	4	3	5	3	4	4	3	3	4	2	2	1	3	5	2	2	3	3	4	4	4	5	3	5	4	4	5	3	4	3	2	5	5	4	4	4	5	3	5	5
4	3	4	2	2	2	2	3	3	1	3	3	4	4	4	3	2	2	3	2	1	3	3	3	2	3	3	3	4	4	5	4	4	5	4	5	5	4	3	4	4	4	5	4	4	4	4	4	4	5
4	4	4	2	2	2	2	2	2	2	2	2	4	4	4	4	2	2	4	2	2	2	4	4	4	4	2	4	4	4	4	4	4	4	4	4	4	4	3	3	4	4	4	2	2	2	2	2	3	4
2	4	3	2	3	1	2	1	1	5	4	3	4	3	3	3	1	1	3	2	2	2	4	2	3	3	3	2	2	4	5	4	2	4	4	4	4	4	4	2	2	3	4	3	4	4	4	2	5	5
2	4	3	2	4	2	2	1	2	4	3	1	4	3	2	3	2	3	3	2	2	2	2	3	2	4	2	3	2	4	4	4	3	4	4	4	4	3	4	4	3	4	4	4	4	3	4	3	5	5
2	2	4	3	2	2	2	2	2	3	2	2	2	4	4	4	4	2	2	2	2	2	2	2	3	2	3	2	2	3	4	4	4	4	4	4	3	3	4	3	3	4	4	2	2	2	2	2	5	4
2	5	4	4	2	1	1	2	1	2	1	1	4	1	4	4	1	4	4	2	2	1	1	2	2	2	4	5	4	5	4	5	4	4	4	5	4	2	4	5	4	5	4	5	4	4	5	4	4	5
1	2	3	4	2	3	1	1	2	1	2	1	3	4	4	3	1	5	4	1	2	1	2	1	5	2	5	4	5	4	5	2	3	5	4	5	4	5	3	4	5	3	4	5	3	2	4	5	5	4
1	5	3	1	1	1	1	1	1	4	4	2	3	2	2	2	2	2	3	1	1	1	4	3	1	2	4	3	3	4	4	3	4	4	4	5	3	3	5	4	3	4	4	3	3	3	4	4	4	5
3	4	3	1	1	1	1	1	1	1	1	1	3	3	3	3	1	1	1	1	1	1	3	1	1	1	1	1	1	2	4	4	4	4	4	4	4	4	4	4	4	4	4	4	4	4	4	4	4	4
4	4	4	4	5	5	5	4	5	5	5	4	5	5	4	4	2	4	2	4	4	4	4	4	4	4	2	4	5	5	5	4	4	4	4	4	3	3	3	4	3	4	4	4	4	5	5	4	4	5
5	5	1	5	5	4	5	3	4	4	5	4	5	5	4	5	5	5	4	4	4	4	5	4	1	4	5	5	4	5	5	4	4	5	4	5	4	4	4	5	3	4	4	5	4	5	5	5	4	4
2	5	4	4	4	5	5	4	4	5	4	4	5	5	4	5	2	2	4	4	1	4	4	5	4	4	5	4	5	5	5	4	4	5	4	4	5	4	4	4	5	4	5	5	4	4	5	4	4	5
3	4	1	5	4	5	4	5	4	3	5	5	4	5	4	5	4	4	4	1	1	3	4	4	1	5	4	5	5	4	4	5	4	5	4	5	4	5	5	4	5	4	5	4	5	4	5	4	5	4
3	3	4	3	4	5	5	5	4	4	3	5	4	4	4	5	1	1	1	1	4	4	4	4	4	4	4	5	5	5	4	4	5	5	4	5	5	4	4	5	4	4	4	4	4	4	4	4	4	5
4	4	1	4	4	5	3	4	5	4	5	4	5	4	5	4	2	1	4	1	1	4	4	4	1	4	5	4	4	5	4	5	4	5	4	5	5	4	3	4	5	4	5	4	4	5	4	5	4	5
4	4	4	4	3	5	4	4	5	3	4	4	3	5	4	4	5	4	4	1	4	4	3	4	4	4	4	4	5	4	4	4	3	4	4	4	5	4	4	4	5	4	5	4	4	5	4	4	3	4
3	5	4	2	4	4	5	5	2	5	4	3	4	5	4	4	2	3	3	5	4	3	5	2	4	4	5	3	5	5	5	4	4	5	4	4	4	4	5	4	4	5	4	5	5	5	5	4	4	4
3	4	1	5	3	2	4	4	3	5	5	3	5	5	5	5	3	2	5	4	4	2	5	5	3	3	4	5	5	5	4	5	3	4	4	4	4	3	4	3	3	4	4	4	5	5	5	5	4	4
3	4	3	4	4	4	4	3	4	5	4	4	4	4	4	4	4	3	4	2	2	3	4	4	5	5	4	4	4	3	4	3	4	4	4	5	4	4	4	3	4	4	4	5	4	4	4	5	3	4
3	4	4	4	4	4	3	3	3	4	4	4	4	4	5	5	3	5	4	3	2	2	5	4	3	3	4	4	4	5	4	4	4	4	4	4	4	4	4	4	4	4	5	5	5	5	5	4	4	5
4	5	4	5	2	3	4	3	2	4	4	4	5	4	5	4	5	3	4	2	2	1	4	2	3	4	4	5	4	4	4	5	3	4	4	5	5	4	3	3	2	4	5	3	4	4	4	5	4	5
3	4	4	4	3	4	3	3	3	4	4	4	5	4	4	5	3	3	4	2	2	2	5	4	4	4	3	4	4	5	5	4	3	4	4	4	4	4	4	4	4	5	5	5	4	4	4	3	4	5
3	4	4	4	4	4	4	3	4	4	4	3	4	4	4	4	4	2	3	2	2	2	4	5	4	3	4	4	4	4	4	5	3	4	4	5	4	4	3	4	4	4	4	4	5	4	4	4	4	5
4	4	4	3	2	2	4	5	4	5	3	4	4	5	4	4	2	3	4	3	4	4	4	3	1	2	3	4	4	4	4	3	2	4	4	5	3	2	4	5	2	4	4	3	4	5	4	2	4	3
2	3	2	5	4	3	4	4	5	3	4	4	3	4	5	4	4	3	4	3	2	1	3	4	3	4	5	3	4	3	4	3	5	3	4	3	4	3	4	3	4	5	5	3	4	3	5	4	4	4
4	4	4	4	3	3	2	5	4	1	2	3	4	5	4	5	4	5	4	4	2	4	4	4	2	5	3	4	5	3	4	5	3	5	4	5	4	5	3	4	3	5	4	5	4	4	5	4	5	5
3	3	3	5	3	3	5	3	3	5	3	4	4	4	3	3	4	4	4	4	3	3	4	4	3	2	2	3	4	4	4	3	4	4	4	4	5	4	3	3	3	3	5	5	5	4	4	5	5	4
4	4	4	3	3	4	3	2	4	5	3	2	4	4	4	3	3	4	4	3	2	2	5	4	4	5	5	4	4	4	5	4	3	5	4	4	5	4	5	4	4	4	5	4	4	5	4	5	4	5
2	4	2	5	4	2	2	4	2	3	4	4	4	4	4	4	5	4	5	2	2	2	3	5	5	5	2	4	4	4	4	4	4	5	4	4	4	4	4	2	3	4	5	4	4	4	5	4	4	4
3	4	3	3	4	3	2	2	2	4	4	4	4	3	4	4	4	3	3	2	2	2	3	3	3	3	4	3	4	4	4	4	4	4	4	4	4	4	4	3	4	3	4	4	3	3	3	3	4	4
2	5	4	2	1	1	1	4	2	5	4	2	5	5	5	5	1	2	4	1	4	2	2	2	4	4	4	2	5	5	5	5	2	4	4	4	5	2	4	1	1	5	4	3	3	3	3	3	5	5
2	4	3	2	2	2	3	3	4	4	4	3	4	4	5	3	4	3	4	3	1	2	3	3	3	3	4	4	4	4	4	5	3	5	4	4	5	3	4	3	3	4	5	4	5	5	5	5	4	5
4	3	3	3	3	3	2	3	3	4	3	3	4	4	3	4	2	3	3	2	2	3	3	3	3	3	3	3	3	4	4	3	3	4	4	4	3	4	3	3	3	4	4	3	4	3	3	4	5	3
3	4	4	3	3	3	2	2	2	4	3	4	4	2	3	4	3	4	4	2	3	2	4	4	3	4	4	4	4	4	5	4	3	5	4	4	3	3	3	3	3	4	5	4	4	4	4	4	4	4
2	3	4	2	3	4	3	3	2	4	3	4	4	3	3	3	4	3	4	1	2	1	4	4	2	4	3	4	4	4	4	4	3	4	4	4	4	4	4	3	3	4	4	4	4	4	4	4	4	4
4	4	1	4	2	2	3	2	2	2	3	2	4	5	4	4	2	4	5	2	2	2	5	4	4	4	4	4	5	4	4	5	4	4	4	3	4	4	4	4	2	5	4	5	5	4	4	4	5	4
4	4	4	2	2	2	2	2	1	5	3	3	4	3	3	3	4	4	4	2	2	3	3	2	3	3	3	3	3	3	4	4	4	4	4	4	4	4	4	4	4	4	4	4	4	3	4	4	4	4
3	3	3	2	2	3	2	2	2	3	4	3	4	4	3	3	2	2	3	2	2	2	3	3	2	2	2	3	4	4	4	4	3	4	4	4	4	4	4	3	3	3	4	3	3	3	3	3	4	4
3	2	3	1	2	2	1	1	1	4	4	3	4	4	3	4	2	1	3	2	1	2	3	2	2	4	5	4	5	4	4	5	4	5	4	4	5	4	5	4	4	5	5	3	4	4	5	4	4	5
4	4	4	4	4	5	4	5	4	5	4	4	5	4	4	4	3	4	4	4	4	4	4	4	4	4	4	5	4	4	5	4	5	4	4	4	5	5	5	4	5	4	4	4	4	4	4	4	4	4
3	5	4	5	5	5	5	2	2	4	4	5	5	5	4	4	2	3	4	4	4	4	4	4	4	4	4	4	4	4	4	4	4	4	4	4	4	4	2	3	3	4	4	4	4	4	4	3	4	4
1	4	2	5	4	5	4	4	4	5	5	4	5	5	4	5	4	4	5	2	1	1	4	4	1	4	5	4	5	5	5	4	4	4	4	5	5	4	5	4	4	5	5	5	4	5	5	4	5	5
4	4	4	5	4	4	5	5	5	4	4	3	4	3	4	4	2	4	4	2	2	2	5	5	3	2	4	4	5	5	5	4	2	4	4	4	3	3	5	2	2	4	4	3	4	4	4	5	5	4
3	4	4	4	4	4	5	3	4	3	4	4	4	5	5	4	4	3	4	3	2	4	4	4	2	4	4	4	5	4	4	5	4	4	4	5	4	4	4	3	3	4	4	4	5	4	4	4	4	5
4	4	4	5	4	4	4	4	4	2	4	2	5	5	4	4	4	4	4	2	4	2	4	4	4	4	4	5	5	5	5	5	4	4	4	5	4	4	5	4	3	4	4	3	3	3	4	3	4	4
3	4	3	5	5	4	3	4	4	3	5	4	5	4	3	4	4	3	4	3	3	2	3	5	3	4	5	5	3	5	5	4	3	4	4	3	5	4	3	4	3	5	5	4	3	4	3	4	4	3
3	4	4	4	4	4	4	3	5	5	4	3	4	4	4	3	2	2	4	2	2	2	3	3	2	4	5	4	5	5	4	5	5	4	4	4	5	3	3	4	3	4	5	3	4	4	3	4	3	4
3	4	4	3	4	5	3	4	4	3	4	5	4	3	4	4	3	4	4	3	4	1	5	5	4	4	4	4	4	4	4	5	4	4	4	3	4	4	4	5	3	3	4	3	4	4	5	4	4	5
4	5	5	3	3	4	4	4	4	4	3	3	3	4	4	4	3	3	3	2	4	2	4	4	4	4	5	3	2	4	4	4	3	5	4	4	4	4	5	3	4	4	4	5	4	5	5	4	4	3
3	3	3	4	3	4	3	4	4	4	4	5	4	5	4	4	4	4	4	1	1	3	4	4	2	2	4	4	4	4	5	4	4	4	4	4	4	2	3	4	4	4	4	4	4	4	4	4	5	4
3	4	3	2	2	4	2	4	4	5	4	4	5	5	4	5	4	2	5	4	4	1	3	5	4	5	4	2	5	5	5	5	2	5	4	5	4	4	5	4	2	4	5	4	5	4	5	4	4	5
3	4	4	4	4	4	4	3	4	4	3	4	4	4	3	3	4	4	5	2	2	3	4	3	5	4	5	5	4	4	4	5	4	5	4	4	4	3	4	5	4	4	4	3	4	4	3	4	4	4
3	3	3	3	3	3	4	4	4	4	4	4	4	4	5	4	3	3	3	3	2	3	3	3	3	3	4	3	4	4	4	4	3	4	4	4	3	3	3	3	4	4	4	4	3	4	4	4	4	4
4	4	4	3	3	2	4	4	4	5	4	3	4	3	4	4	4	4	3	3	3	2	4	2	2	1	1	2	2	3	5	5	4	5	4	4	4	4	4	4	2	4	4	4	4	4	4	4	4	4
4	4	4	3	4	4	3	2	2	4	3	4	4	5	4	4	2	2	4	2	1	3	4	5	4	4	4	5	4	5	5	4	4	5	4	5	4	4	5	4	3	4	4	3	4	4	5	4	5	5
3	4	4	3	3	3	4	4	4	4	4	2	4	4	4	4	3	2	2	2	2	2	4	4	4	4	4	4	4	4	5	5	4	5	4	4	4	4	4	3	3	4	5	3	4	4	4	4	4	4
2	3	4	4	3	4	4	2	3	4	4	4	5	4	4	4	4	2	4	2	2	2	3	3	2	4	4	4	4	4	4	4	3	4	4	4	4	3	3	3	2	4	4	3	3	3	3	3	4	4
2	5	1	4	4	4	3	3	2	5	4	4	4	4	4	4	2	2	3	2	2	2	4	4	4	3	4	4	5	5	4	4	3	5	4	5	4	3	4	5	5	5	5	4	3	3	3	4	5	5
3	5	4	3	3	4	3	2	3	5	5	3	4	3	3	3	2	2	5	3	3	3	4	4	3	4	4	4	4	4	5	5	3	4	4	4	4	3	2	4	3	4	4	4	4	4	4	4	5	5
3	4	4	4	3	4	4	2	2	4	4	2	4	3	4	4	4	4	4	3	3	2	4	4	3	3	4	4	3	4	4	4	2	3	4	4	4	3	4	4	3	4	4	3	3	4	4	3	4	5
4	5	1	3	2	1	3	4	3	5	4	3	4	4	4	5	2	1	3	2	2	3	4	5	4	4	4	3	5	4	4	4	3	4	4	5	4	3	5	2	3	4	3	3	4	4	5	4	4	4
4	4	4	4	2	2	1	1	3	4	4	3	4	4	5	5	3	3	4	2	1	2	4	4	3	4	4	5	4	4	4	4	3	4	4	5	4	4	5	5	4	5	4	5	5	4	4	5	4	4
2	2	1	4	4	4	3	3	2	5	4	4	4	4	4	4	2	2	3	2	2	2	4	4	3	3	4	4	5	5	4	4	3	5	4	5	4	3	4	5	5	5	5	4	3	3	3	4	5	5
1	2	1	4	4	4	4	4	3	5	4	2	4	4	4	4	4	3	4	2	2	2	5	4	2	1	4	3	5	4	4	4	2	4	4	4	4	3	4	4	3	4	4	3	4	4	4	4	5	5
2	4	4	2	2	1	3	3	3	4	5	3	4	3	4	5	2	2	3	2	2	1	4	2	5	5	5	4	3	4	5	5	4	5	4	5	5	3	5	4	3	5	5	5	5	5	5	4	5	5
3	3	3	2	3	3	3	4	4	3	4	4	4	3	3	3	3	1	3	1	1	1	3	3	4	4	3	3	4	4	5	4	4	5	4	5	4	4	4	5	4	4	5	4	4	4	4	5	4	5
3	5	4	1	2	3	2	1	2	5	4	3	4	3	4	5	4	5	4	4	3	4	4	4	4	4	4	5	4	5	4	5	4	5	4	5	4	4	4	5	4	4	5	4	4	5	4	5	4	4
2	3	3	2	2	3	3	4	4	2	3	3	4	4	4	5	4	4	3	2	4	4	3	4	2	2	3	3	4	4	5	3	4	3	4	5	5	4	5	2	3	4	4	4	5	4	4	3	4	5
3	5	3	2	3	2	5	3	3	3	3	3	4	3	3	3	3	3	3	2	2	2	4	3	3	3	4	3	3	4	4	4	2	4	4	4	3	4	4	4	3	4	4	4	4	3	4	4	4	4
2	5	1	4	3	3	2	2	2	5	3	2	5	4	3	4	2	2	4	2	2	3	4	4	1	3	3	2	4	4	4	4	4	4	4	4	4	4	4	4	4	4	5	5	5	5	5	5	4	4
3	2	4	2	3	2	4	2	2	4	4	3	4	3	4	3	3	3	5	1	1	1	3	2	4	3	4	4	3	4	4	4	3	4	4	4	4	4	3	3	2	4	4	3	4	4	4	3	4	4
2	4	4	2	2	2	2	2	3	4	3	3	3	4	4	4	3	4	4	2	2	2	4	4	2	3	4	4	4	4	4	4	3	4	4	4	4	4	4	4	4	4	4	4	4	4	4	4	5	5
1	3	1	4	1	2	5	1	4	4	3	3	4	5	3	4	1	2	5	1	2	1	3	4	5	5	4	4	4	4	5	3	4	5	4	4	5	3	4	2	4	5	5	4	4	4	4	4	5	5
4	2	3	1	3	2	4	4	4	2	3	3	4	3	3	3	2	2	4	2	2	2	2	4	3	3	4	4	4	4	4	2	3	4	4	4	4	2	3	4	3	3	5	4	4	2	3	3	5	4
3	4	4	2	3	1	1	3	3	4	2	3	4	2	3	4	2	3	2	1	1	2	3	2	5	5	4	4	3	4	4	4	3	3	4	3	3	2	4	3	3	4	4	5	4	5	5	4	4	4
1	3	1	1	2	3	3	2	4	4	5	3	4	3	3	3	4	4	2	1	1	1	2	5	2	3	2	5	3	5	5	4	3	5	4	5	1	1	5	3	3	4	5	3	3	2	2	3	3	4
4	3	3	2	3	3	2	3	3	3	3	4	3	1	4	1	2	2	3	3	2	3	3	2	3	3	3	3	4	4	3	3	3	3	4	3	3	3	3	4	4	4	4	4	4	4	4	3	4	4
2	2	1	3	2	2	4	2	2	4	4	4	4	3	2	3	4	4	2	1	1	1	3	2	2	5	4	3	4	5	4	4	3	4	4	4	4	3	3	2	1	3	4	4	4	4	4	4	4	4
2	4	3	2	3	3	2	2	3	3	2	2	3	4	3	3	2	2	3	3	2	2	3	3	2	3	3	4	3	4	4	4	4	4	4	4	4	4	3	3	3	3	4	4	4	4	4	4	4	4
2	5	3	2	1	2	3	2	3	1	2	3	4	3	4	3	4	2	4	1	2	1	3	4	4	4	5	4	5	4	4	5	4	5	4	5	4	5	4	5	4	5	4	3	4	5	4	5	4	5
5	2	3	2	2	2	4	2	2	1	4	3	4	2	2	2	2	2	1	2	2	2	2	2	4	3	4	4	2	3	4	4	4	4	4	4	4	4	4	4	4	4	4	5	4	4	5	4	4	4
3	4	3	2	3	4	4	1	1	1	1	1	3	3	3	3	3	3	3	3	3	3	3	3	3	3	3	3	3	3	3	4	3	3	4	4	4	4	4	4	4	4	4	4	4	4	4	4	5	4
1	5	1	2	2	2	3	2	3	4	2	4	3	2	2	2	2	2	4	1	2	1	3	2	2	3	4	4	4	4	5	4	3	4	4	5	4	4	4	4	3	4	5	2	2	2	2	2	3	4
3	4	3	3	2	2	1	1	1	4	3	2	3	2	3	3	3	3	3	2	2	2	3	3	2	2	2	3	3	4	4	4	3	4	4	4	4	4	3	3	3	4	4	4	4	3	3	3	5	4
3	3	1	3	2	1	1	1	1	5	3	3	3	2	3	3	2	2	4	2	2	1	4	2	4	4	4	3	4	4	4	4	4	4	4	4	4	3	5	2	2	4	4	3	5	4	5	4	5	5
1	3	1	2	2	2	1	1	2	4	2	2	4	2	2	2	4	4	5	1	1	2	2	4	5	5	4	4	4	4	4	4	3	4	4	4	3	4	4	2	2	4	4	4	4	5	5	5	4	4
4	4	4	4	4	4	4	4	4	5	4	5	5	5	4	4	3	4	4	3	4	4	4	4	4	4	4	4	4	4	4	4	2	4	4	4	4	3	4	4	4	4	4	4	4	5	5	4	4	5
3	4	4	3	4	4	5	4	4	4	4	5	4	4	4	5	2	2	1	1	4	4	4	4	4	4	4	4	5	4	4	4	4	5	4	5	4	4	4	5	5	4	5	4	4	4	4	4	4	5
3	4	2	4	3	4	3	4	4	4	5	5	4	4	5	4	4	4	5	4	2	4	4	5	4	4	5	4	4	5	4	4	4	4	4	5	4	3	4	3	3	4	4	4	5	4	4	5	4	5
3	4	4	4	3	4	4	4	3	4	4	4	4	5	4	4	4	4	4	1	3	1	4	4	2	3	4	4	4	5	5	3	4	4	4	5	4	5	5	4	4	5	5	4	4	5	4	3	5	4
4	4	4	4	4	4	2	2	4	4	4	4	4	4	5	5	2	3	4	2	1	1	2	2	2	4	3	3	4	3	4	4	3	4	4	4	4	2	4	3	3	3	4	2	3	3	2	2	2	3
4	4	1	4	3	5	4	4	5	3	4	4	3	5	4	4	5	4	4	1	4	4	3	4	4	2	4	4	5	4	4	4	3	4	4	4	5	4	4	4	5	4	5	4	4	5	4	4	3	4
3	5	4	3	3	4	4	4	3	3	4	4	4	4	4	4	3	4	4	1	1	1	3	4	4	5	4	5	3	4	5	3	3	4	4	5	4	2	4	4	4	4	5	5	5	4	4	4	5	5
4	5	3	3	3	3	3	4	4	4	3	3	4	5	4	4	3	3	4	3	3	3	4	4	3	4	4	5	4	4	3	3	3	4	4	4	4	4	4	3	3	4	5	3	4	4	3	3	4	4
2	3	3	5	5	5	5	2	3	5	3	3	3	3	4	4	4	4	4	4	4	2	3	3	3	2	4	3	3	4	4	4	4	5	4	5	4	4	4	4	3	4	4	4	4	5	4	4	4	3
2	2	3	3	2	3	4	4	4	5	5	3	5	4	5	3	4	5	3	2	4	2	2	4	5	5	4	4	4	4	4	3	5	4	4	4	4	4	4	4	4	4	4	4	4	5	5	4	4	4
3	4	3	3	3	3	3	3	4	4	4	4	4	4	4	4	3	2	4	2	2	2	3	4	3	4	4	4	3	4	4	4	4	4	4	4	4	4	4	4	4	4	4	4	4	4	4	4	3	4
3	5	4	4	3	3	3	2	2	5	3	3	4	4	4	4	3	4	4	2	2	2	4	3	3	4	4	4	4	4	4	4	3	4	4	4	4	4	4	4	4	4	4	4	4	4	4	4	4	4
4	4	1	3	2	2	4	5	4	5	3	4	4	5	4	2	2	3	4	3	4	4	4	3	1	2	3	2	4	4	4	3	2	4	4	5	3	2	4	5	2	4	4	3	4	5	4	2	4	3
3	5	1	4	1	2	2	4	2	5	5	4	4	5	4	4	5	2	4	1	3	2	4	3	1	5	5	4	5	4	5	4	4	5	4	4	5	4	5	4	5	4	5	3	4	5	5	4	5	5
2	5	4	4	3	2	4	3	4	2	4	4	5	3	3	3	2	3	5	2	1	1	4	3	4	4	5	5	3	4	4	5	5	5	4	5	5	5	4	3	4	5	5	3	4	5	4	4	3	5
2	5	4	4	3	4	2	4	4	2	2	3	4	4	4	4	2	2	4	1	1	1	4	2	4	4	4	4	4	4	4	4	3	4	4	4	4	3	4	4	3	4	5	5	4	4	4	4	5	4
2	3	3	3	3	2	4	4	4	2	4	4	4	4	4	4	2	2	3	2	2	3	4	5	4	5	5	4	4	4	4	4	3	4	4	4	4	4	4	3	4	4	5	4	3	4	4	4	4	4
3	5	4	2	3	2	3	1	3	4	3	4	4	5	4	4	2	2	4	2	4	3	5	4	3	3	4	4	4	3	4	3	5	4	4	4	4	3	4	4	4	5	4	4	5	4	5	4	4	4
3	4	4	2	1	3	1	5	3	4	2	2	5	5	5	5	3	4	4	1	1	1	2	3	3	5	5	3	4	5	5	3	2	4	4	5	4	5	5	3	3	4	5	3	5	3	3	5	4	5
4	4	4	2	2	4	2	3	4	4	3	3	4	4	4	3	2	2	3	2	2	2	3	2	4	3	4	2	2	4	4	4	3	4	4	4	3	2	4	3	2	3	4	3	2	4	3	4	4	4
3	4	3	3	4	3	2	2	2	4	4	4	4	3	4	4	4	3	3	2	2	2	3	3	4	3	4	3	4	4	4	4	4	4	4	4	4	4	4	3	4	3	4	4	4	4	4	4	4	4
4	4	1	4	3	3	2	5	4	1	2	3	4	5	4	2	4	5	4	4	2	4	4	4	2	5	3	4	5	3	4	5	3	5	4	5	4	5	3	4	3	5	4	5	4	4	5	4	5	5
4	4	4	4	2	2	3	2	2	2	3	2	4	5	4	4	2	4	5	2	2	2	5	4	4	4	4	4	5	4	4	5	4	4	4	3	4	4	4	4	2	5	4	5	5	4	4	4	5	4
4	4	4	3	2	2	2	2	2	4	3	4	4	4	3	4	2	2	4	2	2	2	3	2	2	3	4	4	4	4	4	4	4	4	4	4	3	3	3	4	3	4	5	2	2	3	2	2	3	3
3	4	4	4	3	3	3	3	2	3	4	3	4	3	3	2	2	3	3	2	1	1	3	2	3	4	3	3	4	3	3	4	3	4	4	4	4	3	4	3	3	4	3	4	4	4	4	3	5	5
3	4	4	3	3	3	2	2	2	4	3	4	4	2	3	4	3	4	4	2	3	2	4	4	3	4	4	4	4	4	5	4	3	5	4	4	3	3	3	3	3	4	5	4	4	4	4	4	4	4
2	3	4	3	2	4	3	2	3	4	3	3	4	3	3	4	4	3	4	2	1	2	3	4	2	4	3	4	4	4	4	4	3	5	4	4	4	3	4	3	3	4	4	4	5	4	4	4	4	4
2	3	4	1	2	1	3	3	4	3	4	3	4	4	4	5	4	2	3	2	2	2	3	4	4	3	4	4	4	3	4	4	3	3	4	4	5	4	4	3	4	4	4	2	3	3	2	2	4	4
1	2	4	2	2	3	2	1	1	5	4	4	5	4	5	5	2	2	2	1	1	1	4	4	4	4	4	3	4	4	4	4	4	5	4	5	4	3	4	3	3	4	4	4	4	4	4	4	4	5
1	2	1	4	3	1	2	3	2	5	4	3	5	4	5	4	3	4	4	1	2	1	3	4	2	3	4	3	5	4	5	4	3	3	4	5	5	4	3	3	4	5	5	4	4	4	5	4	4	5
2	2	1	5	4	5	2	1	2	5	2	2	4	4	3	4	2	5	5	2	1	2	4	5	1	1	2	4	4	5	5	4	3	4	4	5	4	5	2	4	4	5	5	4	4	5	5	4	5	4
3	5	4	2	2	1	2	3	2	5	3	3	4	3	3	2	3	4	5	2	4	3	4	5	2	3	4	4	4	5	3	4	4	5	4	5	4	3	4	4	4	5	4	3	4	4	4	4	4	5
2	4	3	3	3	2	2	2	3	2	3	3	4	4	3	4	1	2	4	1	1	2	3	3	4	5	5	5	3	5	4	4	3	3	4	4	3	3	3	3	2	4	5	5	5	4	3	4	4	4
2	4	1	2	4	2	2	3	4	4	3	4	4	2	2	4	4	2	4	2	2	1	4	2	2	5	4	2	3	4	4	4	4	5	4	3	2	2	4	2	3	4	5	3	4	4	4	4	4	5
2	4	4	2	3	3	3	3	3	2	3	2	3	3	3	3	2	2	2	1	1	1	3	3	2	4	4	2	2	2	4	4	3	4	4	4	4	2	2	3	3	3	4	3	3	4	4	3	4	4
2	4	4	2	3	3	3	3	3	2	3	2	3	3	3	3	2	2	2	1	1	1	3	3	2	2	2	2	2	2	4	4	3	4	4	4	4	2	2	3	3	3	4	3	3	4	4	3	4	4
3	3	3	3	3	2	2	2	3	3	3	3	3	3	3	3	4	2	2	3	2	2	4	4	4	4	3	4	3	3	4	4	4	4	4	4	4	3	3	3	3	3	3	2	2	3	2	2	3	3
1	4	4	3	3	3	2	1	3	1	1	3	4	5	3	4	3	2	4	1	2	1	3	2	4	4	4	2	4	4	5	3	3	4	4	4	3	3	4	2	2	3	4	2	3	4	4	3	4	4
2	2	1	2	2	2	4	3	1	5	3	3	4	4	4	3	2	2	4	1	1	1	4	4	2	3	4	3	4	4	5	5	4	5	4	5	4	4	3	4	3	5	5	5	4	4	3	5	3	5
4	5	1	2	2	1	1	2	2	5	5	3	3	2	2	3	1	1	1	2	2	1	2	5	2	3	5	3	5	5	5	4	3	5	4	5	4	2	5	3	3	5	5	3	5	4	4	5	1	4
4	2	4	2	2	1	2	1	2	2	4	3	3	4	4	3	2	1	1	2	1	1	3	3	2	4	3	2	2	4	4	4	3	4	4	4	3	4	3	3	2	4	4	3	3	4	4	3	4	4
2	2	1	1	1	2	2	1	3	4	4	3	4	4	4	3	4	5	3	2	2	2	3	4	4	4	4	2	4	3	5	4	2	4	4	5	3	3	4	2	3	4	5	3	4	3	4	3	4	4
3	4	1	5	3	4	5	4	5	4	5	3	5	5	5	4	5	3	4	1	2	1	5	4	3	3	4	4	5	5	5	4	5	5	4	5	5	4	5	4	3	5	5	5	4	5	4	5	5	4
4	5	4	4	4	2	4	4	3	5	3	3	4	5	5	5	3	2	4	1	2	2	5	5	4	4	5	5	4	5	4	3	4	5	4	5	4	1	4	4	2	5	4	4	4	4	4	4	4	3
4	4	3	4	4	4	4	4	4	4	4	4	4	4	4	4	3	2	4	4	4	4	4	4	4	4	4	4	4	4	4	4	4	4	4	4	4	4	4	4	4	4	4	3	4	4	4	4	4	4
3	4	4	4	4	4	4	3	5	5	4	3	4	4	4	3	2	2	4	2	2	2	3	3	5	4	5	4	5	5	4	5	5	4	4	4	5	3	3	4	3	4	5	3	4	4	3	4	3	4
3	4	4	4	2	4	3	4	4	4	4	5	4	5	4	4	4	4	4	3	1	1	5	4	2	2	2	4	4	4	5	5	2	4	4	4	5	2	3	4	4	4	4	3	4	4	4	5	5	4
4	5	3	5	3	4	4	4	4	3	4	3	3	4	4	4	3	3	4	2	3	2	4	4	3	4	5	4	2	4	4	4	3	5	4	4	4	4	5	3	4	4	4	3	4	4	4	3	4	3
2	4	3	5	4	3	4	3	4	5	4	4	4	4	4	3	4	4	4	2	3	3	5	3	3	3	5	4	4	4	4	4	4	4	4	4	4	4	4	4	4	5	4	5	4	4	4	4	4	4
4	4	4	4	4	4	3	3	4	4	3	4	4	4	3	4	3	2	4	3	2	3	4	4	4	4	4	3	4	4	4	4	3	4	4	3	4	4	4	3	2	4	4	2	2	3	2	2	4	4
4	4	4	4	3	3	4	3	3	4	3	4	4	3	4	5	4	3	4	2	2	3	4	4	2	3	4	5	4	4	4	3	4	5	4	3	4	4	5	4	3	4	3	4	4	5	4	4	4	5
3	4	3	3	3	3	4	4	4	4	4	4	4	4	4	4	3	3	4	2	2	2	4	3	3	3	4	3	4	4	4	4	4	4	4	4	3	3	2	3	3	4	4	4	4	4	4	4	4	4
2	5	3	3	4	4	2	2	3	5	5	5	4	4	4	4	3	1	2	2	2	2	4	3	3	4	4	3	4	4	4	4	4	4	4	4	4	4	4	4	4	4	4	4	3	4	4	3	4	4
2	4	2	3	4	3	4	4	4	4	4	4	4	4	4	4	4	4	3	4	3	4	4	2	3	3	3	4	3	4	4	2	2	2	4	4	3	3	3	2	2	2	3	3	4	4	4	2	4	4
3	4	4	2	4	4	3	4	4	3	4	4	3	4	3	5	3	4	5	3	3	2	3	4	2	2	2	4	5	3	3	4	3	2	4	4	3	4	4	3	4	3	4	3	4	4	3	4	3	4
3	4	4	4	4	4	4	3	4	2	3	3	4	4	3	4	4	4	3	2	2	3	4	4	3	3	4	4	3	4	4	3	4	4	4	4	4	3	3	4	4	4	3	4	4	4	3	3	4	4
2	4	2	4	3	4	4	2	4	4	4	4	4	4	4	4	4	4	4	2	2	2	3	3	2	4	4	4	4	4	4	4	4	4	4	4	4	4	4	4	4	4	4	5	5	4	4	4	4	4
2	3	3	3	3	4	4	3	3	4	4	4	4	4	4	5	2	4	2	2	2	2	3	4	4	4	4	4	4	4	4	4	3	4	4	4	4	3	3	3	2	4	4	4	4	4	4	4	4	4
2	2	2	5	4	4	2	2	2	5	5	4	4	5	4	4	2	1	3	4	2	1	3	4	4	5	5	4	4	4	4	4	4	4	4	4	4	4	4	4	4	4	4	4	4	4	3	4	4	4
1	4	1	4	4	4	4	4	3	5	4	2	4	4	4	4	4	3	4	2	2	2	5	4	2	1	4	3	5	4	4	4	2	4	4	4	4	3	4	4	3	4	4	3	4	4	4	4	5	5
2	3	3	3	3	3	4	5	3	3	4	4	4	3	5	4	4	3	4	3	3	2	3	1	2	3	5	3	4	3	4	3	4	4	4	4	5	4	3	4	4	4	3	4	3	4	3	3	3	4
4	4	1	3	3	2	4	4	4	5	4	3	4	3	4	4	4	4	3	3	3	2	4	2	2	1	1	2	2	3	5	5	4	5	4	4	4	4	4	4	2	4	4	4	4	4	4	4	4	4
3	3	3	3	3	4	4	3	3	4	4	3	4	3	4	4	4	4	4	4	4	2	4	3	3	3	3	3	3	4	4	4	2	3	4	4	4	3	4	4	3	4	4	4	5	4	4	4	4	5
2	4	2	3	4	4	3	4	3	3	4	3	4	4	4	4	4	4	4	2	3	3	3	3	2	4	4	4	4	4	4	4	4	4	4	4	4	4	4	4	4	4	4	4	4	4	4	4	4	4
3	4	4	2	3	2	5	2	3	4	4	4	4	4	4	3	2	2	5	3	2	4	3	3	4	3	4	3	3	4	4	3	3	4	4	4	3	2	4	3	3	4	5	4	4	5	4	3	4	5
4	4	1	3	3	4	3	4	4	2	3	4	4	5	3	4	3	4	3	2	2	3	4	2	1	4	4	3	5	4	4	4	3	4	4	5	4	3	4	2	3	4	5	4	4	5	4	4	5	4
2	2	4	2	4	4	2	4	4	2	4	4	4	4	4	4	4	4	4	2	2	2	4	4	2	4	4	4	4	4	3	3	3	3	4	4	4	4	4	4	4	4	4	4	4	4	4	4	4	4
2	4	3	2	4	4	3	3	3	3	4	4	4	4	4	3	3	3	3	3	3	3	4	4	3	4	4	4	4	3	4	3	4	4	4	4	4	3	4	3	4	4	4	3	3	3	4	4	4	4
5	4	5	3	4	1	4	2	4	2	4	2	2	4	4	4	2	4	2	2	4	2	2	3	2	2	2	4	4	2	4	2	4	2	4	2	4	2	2	4	2	4	2	4	2	4	2	4	3	4
4	4	4	4	4	3	3	3	3	3	3	3	3	3	3	3	3	3	3	3	3	3	4	3	3	4	4	4	4	4	3	3	3	4	4	4	4	4	4	4	4	4	4	4	4	4	4	4	4	3
1	4	3	4	3	4	2	2	2	4	3	3	5	4	5	4	3	4	4	2	1	2	3	4	2	4	4	3	5	4	4	4	5	5	4	5	4	5	4	5	4	4	5	4	4	4	5	4	5	4
3	4	4	4	4	4	5	1	3	2	3	3	4	4	2	3	4	2	4	3	2	1	3	4	2	2	4	4	3	4	4	3	3	4	4	4	4	2	4	3	4	3	4	3	5	4	3	4	4	5
3	5	4	2	2	2	2	3	2	4	4	4	4	4	4	3	2	2	2	2	2	2	4	3	2	2	2	3	4	4	4	4	4	4	4	4	4	2	4	2	2	3	4	4	4	4	4	4	4	4
2	4	4	2	3	2	5	3	2	4	3	3	4	4	3	3	4	3	4	3	2	2	5	5	2	2	2	3	3	4	4	4	3	4	4	5	4	4	4	3	2	3	3	3	4	4	3	3	4	5
3	4	1	4	2	1	2	2	2	4	4	5	4	5	4	4	4	2	4	4	2	2	2	4	2	2	4	2	5	4	4	5	2	4	4	5	4	2	4	2	2	3	4	5	4	4	5	2	4	5
2	3	3	3	3	4	4	3	2	5	4	3	2	2	3	4	4	2	3	2	2	1	3	5	3	5	4	3	5	5	4	3	3	4	4	4	4	3	4	4	3	4	5	2	3	2	3	4	4	4
3	3	3	3	3	3	3	4	3	3	3	3	3	3	4	3	3	3	3	3	2	3	3	3	3	3	4	3	3	3	4	4	4	4	4	4	4	4	4	3	3	4	4	4	4	4	4	4	3	3
2	3	4	2	2	4	2	2	3	5	4	3	4	2	4	4	2	3	3	1	2	2	4	3	2	2	2	5	4	4	4	4	4	5	4	5	3	3	4	3	3	2	4	3	4	4	4	4	4	4
3	3	3	3	2	3	2	2	3	3	3	3	4	2	5	5	3	3	4	3	2	3	3	3	3	3	4	3	3	3	3	3	3	3	4	3	4	4	3	3	5	5	5	4	3	4	4	4	4	3
2	3	3	4	4	4	2	3	3	3	3	3	3	3	3	3	3	1	4	2	2	3	4	4	3	3	3	3	2	2	4	4	2	2	4	3	3	4	4	3	3	3	4	3	3	3	3	3	4	4
3	3	4	3	2	3	2	2	2	4	3	3	3	3	4	4	3	3	4	3	4	2	4	5	3	3	3	4	4	4	4	4	3	4	4	4	3	2	3	2	3	4	4	4	5	5	4	3	4	4
2	3	2	2	4	4	1	2	4	3	2	3	4	3	4	5	4	5	4	3	2	1	4	3	2	3	4	5	4	3	4	3	4	5	4	3	4	2	4	5	4	3	4	3	4	4	3	4	4	3
2	3	3	3	4	4	3	2	3	4	3	4	4	2	2	2	3	2	4	2	2	3	3	4	2	3	3	2	2	4	4	3	2	3	4	4	3	4	4	3	3	4	5	3	4	4	4	3	5	5
1	2	4	2	2	4	2	2	2	4	3	3	4	4	4	4	4	4	4	4	2	4	3	3	2	3	4	4	4	4	4	4	4	4	4	4	4	4	5	4	3	4	4	4	4	4	5	4	4	4
5	5	1	4	2	2	2	2	2	4	2	2	4	2	4	4	2	2	2	4	4	2	4	4	2	4	4	4	4	4	4	4	4	4	4	4	4	4	4	4	4	4	4	4	4	4	4	4	4	4
2	4	3	4	4	3	3	2	2	4	3	3	4	2	2	2	2	3	4	3	3	2	4	3	4	4	4	3	3	3	4	4	3	3	4	3	3	3	4	3	3	2	3	4	4	4	4	4	4	4
2	2	1	4	3	3	2	2	2	5	3	2	5	4	3	4	2	2	4	2	2	3	4	4	1	3	3	4	4	4	4	4	4	4	4	4	4	4	4	4	4	4	5	5	5	5	5	5	4	4
1	1	1	1	2	4	4	1	2	5	5	3	4	5	4	4	2	1	4	1	1	1	2	4	4	4	4	2	3	4	4	4	2	5	4	5	3	4	4	3	3	4	4	2	4	4	3	3	4	5
2	3	3	3	2	2	3	3	3	2	3	2	3	4	4	4	4	3	3	2	2	3	3	4	3	3	4	4	4	4	4	4	4	4	4	4	4	4	4	4	4	4	4	4	4	4	4	4	4	4
4	4	4	2	2	2	2	2	2	2	2	2	4	4	4	4	2	2	4	2	2	2	4	4	4	4	2	2	4	4	4	4	4	4	4	4	4	4	3	3	4	4	4	3	3	3	3	4	3	4
2	3	1	3	4	4	3	2	3	4	3	4	4	2	3	1	3	2	4	2	2	3	3	4	2	3	3	2	2	4	4	3	2	3	4	4	3	4	4	3	3	4	5	3	4	4	4	3	5	5
3	4	4	2	3	1	1	3	3	4	2	3	4	2	3	4	2	3	2	1	1	2	3	2	2	5	4	4	3	4	4	4	3	3	4	3	3	2	4	3	3	4	4	3	4	4	3	4	4	4
2	3	1	2	2	2	2	2	2	4	4	4	4	4	4	3	2	2	4	2	2	2	4	4	4	3	3	3	4	4	4	4	4	4	4	4	4	4	4	4	4	4	4	4	4	4	4	4	4	4
3	2	1	4	4	5	3	1	3	1	2	1	3	4	4	3	4	3	5	2	1	2	5	4	2	1	4	5	3	5	4	5	3	5	4	5	4	5	3	4	5	3	4	2	4	5	4	3	5	5
3	3	3	2	3	2	2	3	2	3	3	3	3	3	3	3	3	2	3	2	1	3	3	3	3	3	3	3	3	4	4	3	3	4	4	5	5	3	5	3	3	3	4	4	4	5	4	3	4	4
2	4	4	2	2	3	2	2	2	2	2	2	4	4	4	3	2	2	3	2	2	2	3	4	2	2	3	4	4	4	4	4	4	4	4	4	4	3	4	4	3	3	4	3	4	4	4	4	4	4
3	5	3	3	2	2	1	1	3	3	1	3	3	3	3	4	1	3	3	2	1	2	2	2	3	3	5	3	4	4	3	3	3	5	4	3	5	3	3	2	3	3	3	2	4	3	4	2	3	4
3	3	3	3	2	1	1	1	1	5	3	3	3	2	3	3	2	2	4	2	2	1	4	2	4	4	4	3	4	4	4	4	4	4	4	4	4	3	5	2	2	4	4	3	5	4	5	4	5	5
1	4	1	1	2	1	1	1	3	4	2	3	4	5	4	2	3	4	2	1	1	2	5	3	2	5	4	3	5	4	5	4	3	4	4	3	5	4	4	5	3	4	4	3	4	3	5	4	5	4
2	4	4	1	2	1	1	1	2	5	2	3	4	2	2	2	1	2	4	1	1	2	3	4	2	3	4	2	2	4	4	4	2	5	4	4	3	2	4	2	3	4	5	2	3	2	2	4	5	4
2	3	3	2	1	3	1	1	1	2	1	2	4	2	4	4	2	4	2	1	1	1	3	2	2	4	2	5	4	5	4	5	2	4	4	5	5	2	5	5	2	3	5	3	5	5	5	5	5	5
2	3	2	2	2	2	1	1	1	1	1	1	2	2	2	2	2	2	2	1	1	2	2	3	4	4	4	3	3	4	3	3	3	4	4	4	4	3	4	3	3	3	5	2	4	3	3	3	3	4
3	4	1	1	1	1	1	1	1	1	1	1	3	1	1	1	1	1	1	1	1	1	3	1	3	1	1	1	1	5	4	4	4	4	4	4	4	4	4	4	4	4	4	4	4	4	4	4	4	4
4	4	4	4	5	5	4	5	4	5	5	4	5	5	4	4	2	2	4	4	4	3	4	4	4	4	4	5	5	5	5	4	3	4	4	4	3	3	4	4	3	4	4	4	4	5	5	4	4	5
4	4	4	5	4	4	4	4	4	5	5	4	5	5	4	4	3	4	2	4	4	4	4	4	4	4	4	4	4	4	4	4	3	4	4	4	4	4	3	4	4	4	4	4	4	5	5	4	4	5
3	4	4	4	3	2	4	5	4	2	4	4	4	5	4	4	3	4	5	2	3	2	4	3	3	5	4	3	4	4	5	4	3	3	4	5	4	3	4	2	3	3	4	3	5	4	4	3	4	5
3	4	4	4	3	2	4	4	4	5	4	3	4	4	4	4	4	2	3	2	2	3	3	4	3	3	4	3	4	2	4	3	2	3	4	3	3	2	3	4	4	2	5	3	4	4	4	2	4	4
2	4	4	3	2	3	4	4	4	5	4	3	4	4	4	4	3	3	5	2	2	2	4	5	4	4	4	4	4	4	4	4	3	5	4	4	4	4	4	4	4	4	5	4	5	5	4	4	4	4
2	4	4	5	3	4	5	2	2	5	3	4	4	4	3	3	3	3	4	4	3	3	4	4	3	2	4	4	4	4	4	4	5	4	4	4	3	4	4	3	3	3	5	5	4	4	5	4	5	4
2	4	4	3	3	3	4	3	4	4	4	3	4	4	4	4	4	2	3	2	2	2	3	4	3	4	4	3	3	4	4	4	4	4	4	4	4	4	4	4	4	4	4	4	4	4	4	4	3	4
3	3	3	3	5	3	5	5	3	3	2	3	3	3	4	5	4	3	4	2	4	1	3	4	2	3	3	5	5	3	4	4	4	4	4	4	4	4	3	2	4	4	4	4	3	2	3	4	4	3
3	4	4	3	3	2	3	2	4	4	4	4	4	4	4	4	3	4	4	2	2	2	4	3	4	4	4	2	2	4	4	3	2	4	4	4	4	4	4	3	3	4	4	4	4	4	4	3	4	4
4	4	4	3	2	2	2	2	3	5	5	3	4	4	4	4	3	4	5	2	2	2	5	2	4	3	3	4	4	4	5	4	4	4	4	4	4	4	3	4	3	4	4	4	4	4	4	4	4	4
2	2	4	5	4	4	2	2	3	3	4	2	4	4	5	4	2	4	5	2	2	1	3	5	4	5	4	4	4	5	5	4	4	5	4	5	4	4	4	3	2	4	5	3	4	4	5	4	4	4
3	3	4	3	3	3	4	3	3	3	5	3	3	3	4	4	2	2	2	2	1	5	3	3	3	5	4	4	4	4	4	4	3	4	4	4	4	3	3	4	3	4	4	4	4	5	4	3	5	5
3	5	3	3	3	3	3	1	4	3	4	3	4	4	4	4	2	2	2	3	3	2	3	2	4	4	4	4	4	4	4	3	3	4	4	4	4	4	4	4	4	4	4	4	4	4	4	4	4	2
3	4	4	2	2	1	3	4	4	5	3	3	4	3	4	5	2	3	2	2	2	1	4	5	4	3	4	3	4	3	4	3	4	4	4	3	4	3	4	3	4	5	4	3	4	5	4	3	4	3
4	4	4	2	2	4	2	3	4	4	3	3	4	4	4	3	2	2	3	2	2	2	3	2	3	3	4	2	2	4	4	4	3	4	4	4	3	2	4	3	2	3	4	1	2	2	2	2	4	4
2	5	4	2	2	2	3	4	3	5	2	3	4	4	4	4	2	2	3	1	1	2	3	4	4	3	4	4	3	4	4	4	3	4	4	4	4	4	3	4	4	4	5	3	4	4	4	4	4	4
3	3	3	3	3	3	4	3	3	4	4	3	4	3	3	3	4	3	3	3	3	3	3	3	2	2	3	3	3	4	3	3	3	3	4	4	4	4	4	3	3	3	3	3	3	3	4	3	4	4
3	3	3	3	3	3	3	3	3	3	3	3	4	3	4	4	3	3	3	3	2	2	3	5	3	3	4	4	4	5	4	4	4	4	4	4	4	4	4	4	3	4	4	4	4	4	4	4	3	3
3	4	4	3	3	2	3	3	3	2	3	3	4	3	4	4	3	3	4	2	2	2	4	5	2	3	4	4	4	5	4	4	4	4	4	5	4	4	3	4	3	3	5	4	4	4	4	4	4	4
1	4	1	4	3	1	2	3	2	5	4	3	5	4	5	4	3	4	4	1	2	1	3	4	2	3	4	3	5	4	5	4	3	3	4	5	5	4	3	3	4	5	5	4	4	4	5	4	4	5
3	3	3	3	2	3	3	3	2	3	3	3	4	4	4	4	3	4	3	3	3	2	3	3	3	3	4	4	3	4	4	4	4	4	4	4	4	3	4	4	3	3	3	3	4	3	4	4	4	4
4	4	3	2	2	2	3	3	2	5	2	3	4	4	3	4	2	3	3	3	2	3	4	3	3	3	4	4	4	4	4	3	3	4	4	3	3	3	4	3	4	3	4	3	4	4	4	3	4	4
4	4	3	2	2	2	3	3	2	5	2	3	4	4	3	4	2	3	3	3	2	3	4	3	4	3	4	2	4	4	4	3	3	4	4	3	3	3	4	3	4	3	4	3	4	4	4	3	4	4
2	3	4	1	2	1	3	3	4	3	4	3	4	4	4	5	4	2	3	2	2	2	3	4	2	3	4	4	4	3	4	4	3	3	4	4	5	4	4	3	4	4	4	3	3	4	4	4	4	4
2	4	4	2	3	2	3	1	3	5	3	3	4	3	4	4	2	4	5	2	1	1	4	2	2	3	5	4	2	4	4	5	4	5	4	5	4	4	5	4	3	4	4	4	5	4	5	4	4	5
2	4	4	2	2	2	4	4	3	3	4	4	4	2	3	3	2	2	2	2	2	2	3	4	3	3	4	3	4	4	5	4	3	4	4	4	4	3	4	3	2	3	5	3	3	3	3	4	3	4
2	3	4	3	2	3	3	3	2	3	4	3	3	4	3	3	4	4	3	2	3	3	4	4	3	4	3	3	3	4	4	3	3	4	4	3	2	4	4	3	3	4	3	3	4	3	3	2	3	4
1	4	4	3	3	3	2	1	3	1	1	3	4	5	5	5	3	2	4	1	2	1	3	2	4	4	4	4	4	4	5	3	3	4	4	4	3	3	4	2	2	3	4	5	5	5	4	5	4	4
2	5	1	2	2	2	4	3	1	5	3	3	4	4	4	3	2	2	4	1	1	1	4	4	2	3	4	3	4	4	5	5	4	5	4	5	4	4	3	4	3	5	5	5	4	4	3	5	3	5
4	5	4	4	1	1	3	1	3	5	3	2	1	4	3	4	1	2	4	2	2	2	2	5	2	1	4	4	4	4	3	4	4	4	4	4	4	2	4	2	4	2	5	5	5	4	4	5	3	4
2	3	4	2	3	3	4	2	2	2	3	3	4	3	3	4	3	3	4	2	2	2	3	4	2	3	4	4	4	4	4	4	4	4	4	4	4	4	4	3	3	4	4	4	4	4	4	3	3	4
4	4	3	3	3	2	2	2	3	2	2	3	3	3	4	4	2	2	3	2	3	2	3	3	3	3	3	2	3	3	3	4	3	3	4	4	3	4	4	3	3	3	4	4	4	4	3	3	4	4
2	2	1	5	4	5	2	1	2	5	2	2	4	4	3	2	2	5	5	2	1	2	4	5	4	1	2	4	4	5	5	4	3	4	4	5	4	5	2	4	4	5	5	4	4	5	5	4	5	4
2	4	2	3	2	2	2	1	4	2	4	2	4	4	4	4	4	2	4	2	2	2	4	4	2	4	4	4	4	4	4	4	4	4	4	4	4	4	4	4	4	4	4	3	3	3	3	3	4	3
2	5	4	3	1	1	3	1	2	4	3	2	4	4	3	4	2	4	4	2	1	1	4	2	2	2	4	4	3	4	4	5	3	4	4	5	4	5	2	2	3	4	4	5	4	4	5	4	4	4
2	4	4	3	2	2	2	3	2	3	3	3	4	2	3	4	2	2	4	2	1	2	3	3	4	3	3	2	2	4	4	3	3	4	4	4	4	3	4	3	4	4	4	2	3	3	3	4	4	4
4	4	4	1	2	2	2	3	3	2	2	1	4	3	4	4	2	1	4	2	2	1	4	2	4	4	4	3	4	4	5	4	2	3	4	5	2	2	4	2	2	3	4	3	3	2	3	4	4	5
1	2	4	4	2	2	3	4	4	2	2	2	4	4	2	3	2	2	4	2	2	2	2	4	2	4	5	2	2	4	4	4	3	4	4	5	4	4	4	2	2	4	4	2	5	4	5	4	4	5
2	2	3	3	2	3	3	2	3	2	2	2	4	4	4	4	2	3	2	2	2	2	3	4	2	2	2	4	3	4	4	4	4	4	4	4	4	4	4	2	3	4	4	3	4	4	4	4	4	4
4	4	3	2	2	1	4	2	2	1	3	2	4	3	4	4	2	2	4	2	1	2	2	2	2	2	2	3	4	3	4	3	2	4	4	4	5	3	4	3	2	4	4	4	5	3	3	4	4	4
4	4	1	2	2	2	2	2	1	5	3	3	4	3	3	3	4	4	4	2	2	3	3	2	3	3	3	3	3	3	4	4	4	4	4	4	4	4	4	4	4	4	4	4	4	3	4	4	4	4
1	2	4	4	2	2	3	4	4	2	2	2	4	3	2	3	2	2	4	2	2	2	2	4	5	4	5	2	2	4	4	4	3	4	4	5	4	4	4	2	2	4	4	2	5	4	5	4	4	5
3	3	3	2	3	3	2	3	3	3	3	3	3	2	2	2	3	2	2	2	3	3	3	3	2	2	2	2	2	3	3	3	2	4	4	4	4	4	4	3	4	4	4	4	4	4	4	4	5	5
2	3	3	3	2	2	1	1	3	2	3	3	3	4	4	3	1	1	1	1	1	1	2	3	4	3	4	4	3	4	4	4	4	4	4	4	4	4	4	3	4	4	5	4	3	3	4	3	4	4
2	2	1	1	1	2	2	1	3	4	4	3	4	4	4	2	4	5	3	2	2	2	3	4	2	2	4	2	4	3	5	4	2	4	4	5	3	3	4	2	3	4	5	3	4	3	4	3	4	4
3	4	4	5	5	5	4	2	2	5	5	5	5	5	4	4	3	3	4	4	4	4	4	4	4	4	4	4	4	4	4	4	4	4	4	4	3	4	4	4	3	4	4	4	4	4	4	3	4	4
4	4	4	4	4	4	3	4	3	4	4	4	4	4	4	4	3	3	3	3	3	3	4	3	3	3	4	4	5	4	4	4	4	4	4	4	4	3	4	4	4	4	3	4	4	4	4	5	4	3
4	4	1	4	5	2	4	4	5	4	5	3	2	5	4	4	3	4	5	1	1	1	4	4	4	5	5	4	4	5	5	5	4	5	4	4	5	5	4	3	2	4	5	5	5	4	4	5	4	4
4	4	4	4	4	4	4	4	4	4	4	4	3	3	3	3	3	3	3	3	3	3	3	4	4	4	4	3	4	4	4	4	3	4	4	3	4	4	4	3	2	4	4	3	3	4	4	4	4	4
3	4	4	4	4	4	4	3	4	4	3	4	4	4	3	3	4	4	5	2	2	3	4	3	2	4	5	5	4	4	4	5	4	5	4	4	4	3	4	5	4	4	4	3	4	4	3	4	4	4
2	4	4	4	4	4	3	3	2	5	4	3	4	4	4	5	3	4	4	3	4	4	4	4	4	4	4	3	3	3	3	3	3	3	4	4	4	4	4	4	4	4	5	4	4	4	4	5	4	4
3	4	4	4	4	4	2	3	3	5	4	3	4	4	4	4	3	4	4	2	4	3	4	4	3	4	4	3	4	4	4	4	3	4	4	4	4	4	4	4	4	4	4	4	4	4	3	4	4	4
3	4	4	2	4	4	3	4	4	3	4	4	3	4	3	5	3	4	5	3	3	2	3	4	2	3	4	4	5	3	3	4	3	2	4	4	3	4	4	3	4	3	4	3	4	4	3	4	3	4
3	4	4	3	3	3	4	4	4	4	4	2	4	4	4	4	3	2	2	2	2	2	4	4	4	4	4	2	4	4	5	5	4	5	4	4	4	4	4	3	3	4	5	3	4	4	4	4	4	4
3	5	4	3	1	3	4	4	2	5	3	3	4	2	4	4	2	4	3	1	1	2	4	3	5	5	5	5	4	5	4	3	2	4	4	5	2	3	4	3	2	4	4	2	3	3	4	4	3	4
2	4	2	3	4	3	4	4	3	4	3	4	4	3	4	3	4	3	4	3	2	3	4	4	3	4	3	4	4	3	4	3	5	4	4	3	4	3	4	3	4	4	4	3	3	4	4	3	4	3
2	2	2	2	3	3	2	3	2	3	5	5	5	5	5	5	2	2	2	1	1	2	2	5	3	3	3	3	4	4	4	4	4	5	4	4	4	4	4	4	2	4	4	4	4	4	3	5	3	3
3	4	4	4	4	3	3	3	3	2	3	3	4	3	4	3	3	3	4	4	3	2	4	3	3	3	4	4	4	4	4	4	3	4	4	4	4	4	4	3	3	4	4	4	4	4	4	4	4	4
3	4	4	4	4	4	5	1	3	2	3	3	4	3	2	3	4	2	4	3	2	1	3	4	4	4	4	4	3	4	4	3	3	4	4	4	4	2	4	3	4	3	4	3	5	4	3	4	4	5
2	3	3	4	3	4	4	1	2	4	3	3	3	4	4	4	4	4	4	2	1	1	4	2	4	4	4	4	4	4	4	4	4	5	4	4	5	4	4	4	4	4	5	3	4	4	3	4	3	3
3	5	3	2	3	2	5	3	3	3	3	3	4	3	3	3	3	3	3	2	2	2	4	3	1	3	4	3	3	4	4	4	2	4	4	4	3	4	4	4	3	4	4	4	4	3	4	4	4	4
2	4	4	2	2	3	2	2	2	4	5	3	4	4	3	4	4	3	4	2	2	2	3	4	2	3	4	3	4	3	4	3	4	3	4	3	4	4	4	4	5	4	3	4	3	4	3	4	4	3
1	2	1	2	2	4	1	3	2	5	4	4	5	5	4	4	2	1	5	2	2	2	4	5	4	5	4	4	5	5	5	4	2	4	4	5	5	4	5	4	3	4	5	3	4	4	5	4	4	5
1	2	1	2	2	4	1	3	2	5	4	4	5	5	4	4	2	1	5	2	2	2	4	5	4	5	3	4	5	5	5	4	2	4	4	5	5	4	5	4	3	4	5	3	4	4	5	4	4	5
3	2	4	2	3	2	4	2	2	4	4	3	4	3	4	3	3	3	5	1	1	1	3	2	3	3	4	4	3	4	4	4	3	4	4	4	4	4	3	3	2	4	4	3	4	4	4	3	4	4
4	3	3	1	3	3	1	3	3	3	4	4	4	3	3	4	2	3	3	3	2	2	3	3	2	3	2	3	3	4	4	3	3	4	4	3	4	4	4	3	3	3	4	4	4	4	4	4	4	4
2	3	4	4	4	3	2	3	2	4	2	3	4	2	3	3	2	4	5	3	2	4	3	4	4	4	4	3	5	4	4	3	2	4	4	5	4	3	4	3	4	5	5	3	4	5	4	5	4	5
3	3	4	3	2	3	2	2	2	4	3	3	3	3	4	4	3	3	4	3	4	2	4	5	3	3	3	2	4	4	4	4	3	4	4	4	3	2	3	2	3	4	4	4	5	5	4	3	4	4
3	4	4	3	2	3	2	1	3	4	3	2	4	4	3	3	2	2	3	2	2	1	3	4	4	3	4	5	4	5	5	4	3	4	4	4	5	4	4	4	3	5	4	3	4	4	3	4	3	4
4	4	4	3	2	2	2	2	2	4	3	2	4	3	4	3	2	4	4	2	2	2	4	3	4	2	3	4	4	4	4	4	3	4	4	4	4	4	4	4	2	3	4	3	4	4	3	2	4	4
3	3	3	2	3	3	2	2	1	5	2	2	4	4	4	5	2	2	3	3	3	3	2	2	2	1	2	3	3	4	5	3	3	4	4	5	5	3	3	3	4	4	4	3	3	3	3	3	4	3
1	5	1	5	4	5	1	1	2	2	2	2	5	3	3	5	4	4	4	1	1	1	3	4	3	5	5	3	4	4	4	4	4	4	4	4	4	4	4	3	3	4	4	3	4	4	4	4	4	4
4	3	4	1	2	2	2	3	2	4	3	3	4	3	4	3	3	3	2	4	2	3	4	4	3	2	3	3	4	4	4	4	4	4	4	5	4	4	4	3	3	4	4	4	5	4	5	4	4	5
1	2	1	2	1	4	4	2	4	4	3	3	4	4	4	4	2	4	3	2	1	1	4	4	2	4	4	3	3	4	4	4	2	4	4	4	4	3	4	4	4	4	4	4	4	4	4	4	3	4
3	3	3	2	3	3	3	2	3	3	4	3	3	3	3	3	2	2	3	3	3	2	3	2	2	2	2	2	2	4	3	3	3	4	4	3	3	4	4	4	3	4	3	3	3	3	3	3	4	4
1	1	1	1	2	4	4	1	2	5	5	3	4	5	4	4	2	1	4	1	1	1	2	4	2	2	4	2	3	4	4	4	2	5	4	5	3	4	4	3	3	4	4	2	4	4	3	3	4	5
2	5	1	3	2	2	4	2	2	4	4	4	4	4	2	1	4	4	2	1	1	1	3	2	2	5	4	3	4	5	4	4	3	4	4	4	4	3	3	2	1	3	4	4	4	4	4	4	4	4
2	3	1	1	1	2	2	2	3	5	4	3	5	3	4	4	3	3	4	2	2	1	3	5	2	2	3	3	4	4	4	5	3	5	4	4	5	3	4	3	2	5	5	4	4	4	5	3	4	4
4	5	2	2	2	1	1	2	3	5	3	2	4	4	3	2	2	3	4	1	1	2	3	2	4	2	4	1	3	4	4	4	3	5	4	5	4	4	4	3	2	3	4	2	4	4	3	3	4	5
3	5	5	2	4	1	1	1	2	4	2	3	4	2	3	3	2	2	2	2	1	2	3	3	2	4	3	2	3	3	4	3	3	4	4	4	3	4	4	3	4	3	4	3	4	3	3	4	4	3
3	3	3	3	2	2	4	3	4	3	2	2	3	2	2	3	2	2	2	3	3	3	3	3	4	4	4	4	4	4	4	4	4	4	4	4	4	4	4	4	4	4	4	4	4	4	4	4	4	3
4	4	3	2	3	2	2	3	3	3	3	3	3	2	2	2	2	2	2	4	2	3	3	2	3	3	4	4	3	3	4	4	3	4	4	4	3	3	3	3	3	4	4	3	3	4	4	3	4	4
4	3	1	2	2	2	2	3	3	1	3	3	4	4	4	3	2	2	3	2	1	3	3	3	2	3	3	3	4	4	5	4	4	5	4	5	5	4	3	4	4	4	5	4	4	4	4	4	4	3
2	3	4	3	3	2	1	2	2	4	3	2	4	2	3	3	4	4	3	2	2	2	4	2	3	3	4	3	4	5	4	5	2	3	4	5	4	4	4	3	4	4	4	2	3	4	3	4	4	3
4	5	1	1	2	2	1	1	1	5	4	3	4	2	3	3	1	2	2	4	1	1	3	3	2	5	3	3	2	4	4	4	4	4	4	4	4	4	4	3	3	4	4	3	3	4	4	4	3	4
1	5	1	2	2	2	3	2	3	4	2	4	3	2	2	4	2	2	4	1	2	1	3	2	2	3	4	2	4	4	5	4	3	4	4	5	4	4	4	4	3	4	5	3	3	3	2	4	3	4
2	4	1	2	3	1	2	1	1	5	4	3	4	3	2	1	1	1	3	2	2	2	4	2	3	3	3	2	2	4	5	4	2	4	4	4	4	4	4	2	2	3	4	3	4	4	4	2	5	5
1	3	1	2	2	2	1	1	2	4	2	2	4	2	2	2	4	4	5	1	1	2	2	4	2	5	4	2	4	4	4	4	3	4	4	4	3	4	4	2	2	4	4	4	4	5	5	5	4	4
3	4	4	2	2	2	2	1	1	1	1	1	3	2	2	2	3	2	3	2	2	2	3	2	2	4	4	3	2	3	4	4	4	4	4	4	4	4	4	3	2	3	4	4	5	4	4	2	4	4
1	5	4	1	1	1	1	1	1	1	1	1	4	3	3	3	1	1	1	1	1	1	4	4	3	5	4	3	4	4	5	4	4	4	4	4	4	3	4	3	2	2	5	1	2	3	3	3	3	4
1	4	1	4	5	4	3	4	5	5	3	5	5	4	4	5	4	3	4	2	1	1	4	5	3	3	4	3	4	4	4	3	4	5	4	3	4	4	3	3	4	4	3	3	5	5	4	5	4	4
2	4	4	4	4	3	4	3	3	5	4	4	4	4	4	5	3	4	4	3	2	2	4	5	3	3	3	4	5	5	4	4	3	4	4	5	4	5	4	4	5	4	4	4	4	5	5	4	4	5
3	3	3	4	4	4	4	4	4	5	4	3	3	4	3	4	4	3	4	2	2	3	2	3	3	3	3	5	3	4	3	3	3	3	4	3	4	3	5	4	4	3	4	3	4	4	4	5	3	3
3	4	4	4	3	4	3	4	4	5	4	3	3	4	3	4	4	3	4	1	1	3	2	4	3	3	2	4	5	4	4	4	3	3	4	3	4	3	5	4	4	3	4	2	4	4	4	5	3	4
4	5	3	3	3	3	3	4	4	4	3	3	4	5	4	3	3	3	4	3	3	3	4	4	3	4	4	5	4	4	3	3	3	4	4	4	4	4	4	3	3	4	5	3	4	4	3	3	4	4
2	4	4	5	5	4	4	2	3	5	3	3	3	3	4	4	4	4	4	3	3	2	4	4	3	2	3	4	3	4	5	4	3	5	4	5	4	5	3	4	3	4	4	3	5	5	4	4	4	4
3	5	4	4	3	4	3	3	2	5	3	4	4	3	4	4	3	3	3	3	3	2	4	4	4	3	3	4	4	4	4	4	4	4	4	4	4	4	4	3	4	4	4	4	4	4	4	4	4	4
2	5	4	4	3	2	4	3	4	2	4	4	5	5	4	3	2	3	5	2	1	1	4	3	4	4	5	5	3	4	4	5	5	5	4	5	5	5	4	3	4	5	5	3	4	5	4	4	3	5
3	4	1	4	3	2	4	5	4	2	4	4	4	5	4	3	3	4	5	2	3	2	4	3	3	5	4	3	4	4	5	4	3	3	4	5	4	3	4	2	3	3	4	3	5	4	4	3	4	5
2	3	3	5	3	2	4	2	2	5	3	4	5	5	4	4	1	2	4	2	1	2	5	4	2	3	4	4	3	3	4	4	5	5	4	4	3	3	5	4	4	5	4	2	3	4	3	5	4	4
4	3	4	2	3	2	4	3	4	4	4	3	4	4	4	3	2	2	3	3	3	2	4	4	3	4	3	2	3	3	4	4	3	4	4	4	4	3	4	3	3	4	4	4	4	4	4	4	4	4
4	3	4	2	3	2	4	3	4	4	4	3	4	4	4	3	2	2	3	3	3	2	4	4	3	4	3	2	3	3	4	4	3	4	4	4	4	3	4	3	3	4	4	4	4	4	4	4	4	4
2	4	4	3	3	2	4	4	3	2	3	4	4	4	4	4	2	2	4	2	2	2	4	5	3	5	5	4	4	4	4	4	3	4	4	4	4	4	4	3	4	4	5	4	3	4	4	4	4	4
1	3	4	4	4	4	4	2	2	4	4	3	4	3	4	4	4	4	4	4	4	2	4	4	2	2	3	3	4	4	4	4	4	4	4	4	4	3	4	4	4	4	4	3	4	4	4	4	4	4
2	4	4	3	3	3	4	3	3	2	5	3	4	3	4	4	2	2	5	2	1	1	3	5	3	5	4	3	4	4	4	3	3	5	4	4	3	3	3	4	3	4	5	4	4	5	4	3	5	5
4	3	4	4	4	4	3	4	2	2	4	2	4	3	3	4	4	2	3	4	2	3	4	4	3	2	2	3	3	4	4	3	3	3	4	3	3	2	3	3	4	4	3	3	3	4	3	3	3	4
4	4	1	3	3	4	3	2	4	5	3	2	4	4	4	3	3	4	4	3	2	2	5	4	4	5	5	4	4	4	5	4	3	5	4	4	5	4	5	4	4	4	5	4	4	5	4	5	4	5
2	2	1	4	3	4	4	3	4	3	3	4	5	3	4	4	4	3	5	1	2	2	5	5	4	4	4	5	3	5	5	4	3	5	4	5	4	3	3	4	3	5	5	3	4	5	4	5	4	5
3	5	4	2	1	2	4	4	3	5	3	3	4	2	4	4	2	3	4	2	3	2	4	5	3	5	4	4	4	4	4	3	2	4	4	5	3	3	4	2	2	3	4	3	5	3	3	4	4	5
2	3	3	4	3	3	4	3	4	5	4	3	2	3	4	3	4	3	4	1	2	3	2	3	2	3	4	5	4	3	4	3	2	3	4	3	4	5	4	3	4	5	4	3	4	5	4	3	4	3
2	5	4	2	1	1	1	4	2	5	4	2	5	5	5	4	1	2	4	1	4	2	2	2	2	2	4	2	5	5	5	5	2	4	4	4	5	2	4	1	1	5	4	2	2	4	5	2	5	5
1	2	4	2	2	2	2	2	2	4	4	4	5	5	5	5	3	4	4	2	2	4	4	4	4	4	4	4	4	4	4	3	3	4	4	4	4	4	3	3	3	4	4	3	4	4	4	4	4	4
4	4	3	3	3	2	3	2	2	3	3	4	4	4	3	4	2	3	3	3	2	2	3	3	2	3	3	4	4	4	4	4	4	4	4	4	3	3	3	4	3	4	5	3	3	3	3	4	3	3
3	4	3	5	2	2	2	1	2	5	2	3	3	5	4	5	5	5	4	2	3	2	3	2	1	1	2	2	2	4	4	4	2	4	4	5	4	3	4	4	3	4	5	2	3	4	4	3	5	5
5	4	3	4	2	3	2	2	2	3	3	2	4	3	4	4	2	2	3	2	1	1	3	3	2	2	2	4	4	4	4	4	3	4	4	4	5	2	4	3	3	4	4	3	3	2	3	4	3	4
2	3	4	3	2	3	3	3	2	3	4	3	3	4	3	3	4	4	3	2	3	3	4	4	3	4	3	3	3	4	4	3	3	4	4	3	2	4	4	3	3	4	3	3	4	3	3	2	3	4
3	4	1	2	1	3	1	5	3	4	2	2	5	5	3	4	3	4	4	1	1	1	2	3	3	5	5	3	4	5	5	3	2	4	4	5	4	5	5	3	3	4	5	3	5	3	3	5	4	5
1	4	4	4	2	2	2	1	1	4	4	5	5	3	3	3	2	4	4	2	4	2	3	2	3	2	4	3	3	4	4	4	3	4	4	4	4	3	4	3	2	3	3	5	4	5	5	5	4	4
5	4	1	3	4	1	4	2	4	2	4	2	2	4	2	4	2	4	2	2	4	2	2	3	2	2	2	4	4	2	4	2	4	2	4	2	4	2	2	4	2	4	2	4	2	4	2	4	3	4
1	4	4	4	2	2	2	1	1	4	4	5	5	2	4	2	2	4	4	2	4	2	3	2	3	2	4	3	3	4	4	4	3	4	4	4	4	3	4	3	2	3	3	3	4	4	4	4	4	4
3	4	3	2	2	2	4	3	3	2	3	3	4	3	3	3	2	2	4	2	2	2	3	4	2	4	2	4	4	4	4	3	3	4	4	4	4	4	4	3	3	4	4	3	3	3	3	4	3	4
1	2	4	3	2	2	1	2	2	4	4	2	4	5	4	5	2	3	2	1	1	1	4	2	5	5	4	2	2	4	4	2	2	4	4	4	4	4	2	2	3	2	4	5	4	4	4	4	3	5
4	4	4	3	1	1	2	5	4	4	2	3	3	2	2	3	4	5	2	1	2	2	2	2	2	2	3	2	2	4	5	4	3	5	4	4	4	2	4	3	2	3	5	3	2	4	4	3	4	5
2	4	4	2	2	3	2	2	2	4	2	2	4	4	4	3	2	2	4	2	2	2	4	4	4	4	4	3	4	4	4	4	3	4	4	5	4	4	4	3	3	3	4	3	4	4	3	4	3	4
2	4	4	3	2	2	2	3	2	3	3	3	4	2	3	4	2	2	4	2	1	2	3	3	4	1	3	2	2	4	4	3	3	4	4	4	4	3	4	3	4	4	4	2	3	3	3	4	4	4
3	4	4	2	2	2	2	2	2	4	3	3	3	3	3	3	2	2	2	4	2	2	4	4	4	4	3	4	3	3	4	4	4	4	4	4	4	3	3	3	3	3	3	3	3	3	3	3	3	3
2	4	1	3	3	2	2	2	3	2	3	3	4	4	3	4	1	2	4	1	1	2	3	3	4	5	5	3	3	5	4	4	3	3	4	4	3	3	3	3	2	4	5	5	5	4	3	4	4	4
3	3	4	3	2	2	2	2	2	4	3	3	3	3	3	3	4	3	3	2	2	2	3	4	2	4	3	3	3	3	3	3	3	3	4	4	4	4	3	3	3	3	3	3	3	3	3	3	3	3
4	5	4	4	1	1	3	1	3	5	3	2	1	1	3	4	1	2	4	2	2	2	2	5	2	1	4	4	4	4	3	4	4	4	4	4	4	2	4	2	4	2	5	2	3	4	4	2	3	4
3	3	3	3	3	3	2	3	3	3	3	2	4	2	2	2	3	3	4	3	3	3	3	4	3	3	3	3	3	3	4	3	3	3	4	3	3	3	3	4	4	4	4	3	4	4	4	4	3	3
1	2	1	3	2	4	1	1	1	4	3	2	4	3	4	4	3	2	4	2	1	1	5	4	5	3	5	5	4	5	5	4	2	4	4	5	4	4	2	4	3	4	5	5	5	4	4	4	4	5
2	5	4	1	2	1	2	1	1	4	2	1	2	3	3	2	2	1	4	1	1	2	2	4	1	4	2	5	4	5	4	2	1	4	4	5	4	5	4	2	1	4	4	2	1	2	1	2	2	4
3	4	3	5	5	4	3	4	4	3	5	4	5	4	3	4	4	3	4	3	3	2	3	5	3	4	5	4	3	5	5	4	3	4	4	3	5	4	3	4	3	5	5	4	3	4	3	4	4	3
4	4	4	3	3	4	4	4	4	4	4	4	4	4	4	5	2	3	4	2	1	2	4	2	4	4	4	3	4	4	4	3	3	4	4	4	3	3	4	3	3	3	4	4	4	4	4	3	3	4
3	4	4	3	4	5	3	4	4	3	4	5	5	3	4	4	3	4	4	3	4	1	4	4	4	4	5	4	5	4	4	5	3	4	4	3	4	4	4	5	3	4	4	3	4	4	5	4	4	5
4	4	4	3	3	4	4	4	3	2	4	4	3	5	4	4	2	2	3	2	3	3	3	3	4	4	5	4	4	5	4	3	3	4	4	4	4	3	3	4	4	5	5	3	4	3	4	3	3	4
3	4	4	4	3	3	3	4	4	4	3	4	4	4	3	4	3	4	4	3	4	3	4	4	3	4	4	3	5	5	4	5	4	4	4	5	4	3	3	4	4	5	4	3	4	5	5	4	3	3
4	5	4	3	3	4	4	2	4	4	4	3	3	4	3	4	3	2	3	2	2	2	3	3	3	3	3	3	3	3	4	3	3	4	4	4	4	3	4	3	3	3	4	3	4	3	2	3	4	4
3	4	4	4	4	4	4	3	4	2	3	3	4	4	3	4	4	4	3	2	2	3	4	4	4	3	4	4	3	4	4	3	4	4	4	4	4	3	3	4	4	4	3	4	4	4	3	3	4	4
3	4	4	2	3	2	5	2	3	4	4	4	4	4	4	3	2	2	5	3	2	4	3	3	3	3	4	3	3	4	4	3	3	4	4	4	3	2	4	3	3	4	5	4	4	5	4	3	4	3
2	3	4	2	2	4	4	4	3	4	4	2	4	4	4	4	4	3	4	1	2	2	4	3	5	5	5	4	4	4	4	4	4	3	4	4	4	2	4	4	2	3	4	2	4	3	2	2	4	3
3	4	4	2	2	1	3	4	4	5	3	3	4	3	4	5	2	3	2	2	2	1	4	5	3	3	4	3	4	3	4	3	4	4	4	3	4	3	4	3	4	5	4	3	4	5	4	3	3	3
2	4	3	4	4	4	4	2	2	4	3	2	4	4	4	4	3	3	4	2	2	2	4	1	2	2	2	4	4	4	4	3	2	4	4	4	4	4	4	2	4	4	4	4	3	4	4	4	4	4
3	3	4	3	3	3	3	3	3	4	4	3	4	4	3	3	4	3	3	3	2	2	3	4	2	2	2	3	3	3	4	4	4	4	4	4	3	3	3	3	3	3	3	2	3	3	2	2	3	3
3	3	3	3	3	4	4	3	3	4	3	3	3	4	3	3	3	3	3	3	3	3	3	3	3	4	4	4	4	4	3	3	3	3	4	3	3	4	3	4	4	4	4	4	4	4	4	4	4	4
2	2	4	4	3	4	4	2	2	4	3	3	4	4	4	3	3	3	4	2	3	3	4	4	3	4	4	4	3	3	4	4	3	3	4	4	4	3	3	4	3	4	4	3	4	4	4	3	4	4
3	4	4	2	2	3	3	4	3	5	3	3	4	3	3	3	3	3	4	2	2	2	3	3	3	4	4	3	3	3	4	4	4	4	4	4	4	4	3	3	3	4	4	4	4	4	4	4	3	3
3	5	4	2	2	2	2	3	2	4	4	4	4	4	4	3	2	2	2	2	2	2	4	3	2	4	4	3	4	4	4	4	4	4	4	4	4	2	4	2	2	3	4	4	4	4	4	4	4	4
3	4	4	2	2	3	2	4	4	3	4	4	4	2	3	4	2	1	4	1	1	1	3	2	4	4	4	3	4	4	5	5	3	5	4	5	4	5	4	5	4	4	3	4	5	4	5	4	4	5
3	4	3	3	3	3	3	3	3	3	3	3	4	3	4	4	2	2	1	2	2	1	3	3	1	3	3	3	4	4	5	3	4	4	4	5	3	2	3	3	3	4	4	4	5	5	4	5	2	3
1	4	3	3	3	4	2	3	3	4	4	2	4	4	3	4	2	3	2	2	2	1	3	2	2	2	3	4	4	5	4	3	3	4	4	5	4	3	3	3	4	4	5	3	4	4	4	3	4	4
2	4	4	2	3	2	3	1	3	5	3	3	4	3	4	4	2	4	5	2	1	1	4	2	5	3	5	4	2	4	4	5	4	5	4	5	4	4	5	4	3	4	4	4	5	4	5	4	4	5
2	3	4	2	2	4	2	2	3	5	4	3	4	2	4	4	2	3	3	1	2	2	4	3	2	4	4	5	4	4	4	4	4	5	4	5	3	3	4	3	3	2	4	3	4	4	4	4	4	4
2	3	4	4	4	3	2	3	2	4	2	3	4	2	4	3	2	4	5	3	2	4	3	4	4	4	4	3	5	4	4	3	2	4	4	5	4	3	4	3	4	5	5	3	4	5	4	5	4	5
3	3	3	4	3	3	2	1	3	5	3	2	3	4	4	3	3	3	3	3	1	3	3	3	3	4	3	3	3	3	3	3	3	4	4	4	3	4	3	3	3	3	4	3	3	4	4	4	4	4
4	5	4	2	2	1	1	2	3	5	3	2	4	4	3	4	2	3	4	1	1	2	3	2	4	4	4	3	3	4	4	4	3	5	4	5	4	4	4	3	2	3	4	2	4	4	3	3	4	5
4	5	3	3	1	2	3	3	1	2	4	4	3	4	4	3	4	4	1	2	3	2	3	3	1	3	3	4	3	2	5	4	1	4	4	5	5	3	4	3	4	3	3	4	5	4	4	4	3	4
3	3	4	2	3	3	2	3	3	3	3	3	2	4	4	4	3	3	3	2	3	3	3	3	3	3	2	3	2	2	4	3	3	4	4	4	4	3	3	2	3	3	3	3	4	4	3	4	4	4
2	3	1	3	3	4	4	3	2	5	4	3	2	2	3	4	4	2	3	2	2	1	3	5	3	5	4	3	5	5	4	3	3	4	4	4	4	3	4	4	3	4	5	2	3	2	3	4	4	4
4	4	4	3	2	2	2	2	2	4	3	2	4	3	4	3	2	4	4	2	2	2	4	3	4	3	3	4	4	4	4	4	3	4	4	4	4	4	4	4	2	3	4	3	4	4	3	2	4	4
2	3	4	4	3	2	3	1	3	3	3	3	3	3	4	4	3	3	3	3	3	2	3	3	3	2	3	2	3	3	3	3	3	4	4	4	3	4	4	3	3	3	4	3	3	4	4	4	3	4
2	4	3	4	4	3	3	2	2	4	3	3	4	2	2	2	2	3	4	3	3	2	4	3	2	2	4	3	3	3	4	4	3	3	4	3	3	3	4	3	3	2	3	4	4	4	4	4	4	4
2	3	1	4	4	4	2	3	3	3	3	3	3	3	3	3	3	1	4	2	2	3	4	4	3	3	3	3	2	2	4	4	2	2	4	3	3	4	4	3	3	3	4	3	3	3	3	3	4	4
3	4	3	2	2	3	2	2	3	4	4	3	4	2	3	3	2	2	3	2	2	2	3	2	2	3	2	2	3	4	4	4	3	4	4	4	4	3	3	2	3	4	4	2	3	3	3	3	4	4
3	3	3	3	4	3	3	2	2	3	2	3	3	3	3	3	3	3	3	2	2	3	3	3	3	3	3	4	4	4	4	4	4	4	4	4	4	4	4	4	4	4	3	4	3	3	3	3	3	4
4	4	4	1	2	2	2	3	3	2	2	1	4	3	4	4	2	1	4	2	2	1	4	2	4	2	4	1	4	4	5	4	2	3	4	5	2	2	4	2	2	3	4	3	3	2	3	4	4	5
2	4	4	2	2	2	4	4	4	2	2	2	3	2	2	3	3	3	3	2	2	2	4	4	3	3	4	4	4	4	4	4	4	4	4	4	4	4	4	4	4	4	4	4	4	4	4	4	4	4
2	5	3	2	2	2	2	1	2	4	3	3	3	3	4	3	3	2	3	2	1	2	4	3	3	3	4	3	2	4	4	4	3	4	4	5	5	3	5	4	2	3	4	4	4	4	4	3	4	5
3	3	4	2	3	3	1	3	3	2	3	3	3	4	2	2	3	1	3	1	1	1	3	3	2	4	4	3	3	4	4	3	3	4	4	4	4	3	5	3	2	3	3	2	3	2	2	3	4	4
2	3	4	3	3	2	1	2	2	4	3	2	4	2	3	3	4	4	3	2	2	2	4	2	4	3	4	3	4	5	4	5	2	3	4	5	4	4	4	3	4	4	4	2	3	4	3	4	4	3
2	3	4	3	2	1	1	2	2	4	3	2	4	4	3	3	4	4	5	2	2	1	4	3	3	2	4	4	3	4	4	3	3	4	4	4	3	3	4	3	3	4	3	4	4	5	4	4	4	4
2	3	2	4	2	1	1	2	1	4	4	3	4	3	4	3	4	3	4	3	2	1	4	3	2	3	4	3	4	3	4	3	4	3	4	3	4	4	3	4	3	4	4	3	4	4	3	4	4	4
3	5	3	3	3	2	2	2	3	3	2	3	2	2	2	2	3	3	4	2	2	3	2	3	3	3	4	3	3	4	3	3	3	4	4	3	3	3	3	3	3	3	4	3	4	4	3	3	4	3
3	3	3	1	1	1	3	2	3	3	2	3	3	4	4	3	1	1	1	1	1	1	3	3	2	3	3	3	2	4	3	3	3	4	4	3	4	4	4	3	3	4	4	3	3	4	4	4	3	4
3	5	1	2	4	1	1	1	2	4	2	3	4	2	3	3	2	2	2	2	1	2	3	3	2	4	3	2	3	3	4	3	3	4	4	4	3	4	4	3	4	3	4	3	4	3	3	4	4	3
2	2	3	2	2	1	2	1	2	3	3	2	3	4	3	4	4	4	2	4	2	2	4	3	4	3	2	3	2	3	3	4	3	4	4	5	3	4	4	4	2	4	3	4	4	3	3	4	4	4
4	2	3	1	3	2	1	1	2	3	3	3	4	2	3	2	2	1	5	2	2	2	5	4	2	1	4	3	4	5	4	4	3	5	4	4	3	2	3	2	2	3	4	4	4	5	4	3	4	5
1	2	1	4	2	1	1	1	2	3	3	3	3	4	4	4	3	4	4	1	1	1	4	3	2	2	3	3	4	4	4	4	3	4	4	4	3	5	4	3	3	4	4	3	4	4	4	3	4	5
2	3	4	3	2	3	2	3	3	3	1	2	2	2	2	2	3	2	3	3	1	1	2	2	2	4	3	2	3	4	4	3	2	4	4	4	3	3	4	3	2	4	4	3	3	2	2	3	4	4
3	4	4	2	2	1	1	1	2	3	2	2	4	2	2	3	2	3	2	3	2	3	2	2	4	4	4	5	3	5	4	4	2	4	4	4	5	4	4	3	3	4	4	3	3	3	4	3	4	4
2	3	4	2	1	2	1	1	1	5	3	3	3	2	2	3	5	4	5	1	1	2	2	3	2	3	3	4	4	4	4	4	3	4	4	4	5	3	4	5	4	5	5	4	4	4	4	4	4	4
2	2	4	1	1	2	1	1	1	4	3	3	3	2	3	3	3	2	4	2	2	2	3	2	3	3	4	4	4	4	4	4	3	4	4	3	4	3	4	3	3	3	4	3	4	4	4	3	3	4
1	5	3	1	1	1	1	1	1	4	4	2	3	2	3	2	2	2	3	1	1	1	4	3	1	2	4	3	3	4	4	3	4	4	4	5	3	3	5	4	3	4	4	3	3	3	4	4	4	5
1	2	1	2	1	3	2	3	2	1	2	3	2	3	3	3	3	2	5	1	1	4	2	4	3	5	5	4	2	4	5	3	3	5	4	4	3	4	3	4	3	5	5	5	5	5	5	4	2	4
3	4	4	2	2	2	2	1	1	1	1	1	3	2	2	2	3	2	3	2	2	2	3	2	2	2	2	3	2	3	4	4	4	4	4	4	4	4	4	3	2	3	4	4	5	4	4	2	4	4
2	2	4	2	2	2	2	1	2	5	1	1	1	1	2	2	1	2	2	2	2	2	3	2	2	4	3	1	1	4	4	3	2	4	4	4	4	2	2	2	2	2	4	3	3	3	3	3	5	5
2	3	4	1	1	1	1	1	1	1	1	1	3	1	3	2	2	1	3	1	1	1	3	3	4	4	4	3	3	4	4	4	3	4	4	4	4	3	4	3	3	3	5	2	4	3	3	3	3	4
4	4	1	4	4	4	2	2	4	4	4	4	4	4	5	5	2	3	4	2	1	1	2	2	2	4	3	3	4	3	4	4	3	4	4	4	4	2	4	3	3	3	4	2	3	3	2	2	2	3
2	3	2	5	4	3	4	4	5	3	4	4	3	4	5	3	4	3	4	3	2	1	3	4	3	4	5	3	4	3	4	3	5	3	4	3	4	3	4	3	4	5	5	3	4	3	5	4	4	4
3	4	4	4	3	2	4	4	4	5	4	3	4	4	4	2	4	2	3	2	2	3	3	4	3	3	4	3	4	2	4	3	2	3	4	3	3	2	3	4	4	2	5	3	4	4	4	2	4	4
3	4	4	5	4	5	2	1	2	3	4	2	5	5	4	4	4	5	5	3	3	4	5	5	5	5	4	4	5	4	4	4	5	5	4	5	4	4	5	3	3	4	5	5	4	5	4	5	2	4
2	5	1	4	3	4	4	3	4	3	3	4	5	3	4	4	4	3	5	1	2	2	5	5	2	2	4	5	3	5	5	4	3	5	4	5	4	3	3	4	3	5	5	3	4	5	4	5	4	5
3	4	4	3	3	2	3	2	4	4	4	4	4	4	4	4	3	4	4	2	2	2	4	3	2	2	4	2	2	4	4	3	2	4	4	4	4	4	4	3	3	4	4	4	4	4	4	3	4	4
4	3	4	3	2	1	1	5	4	4	2	3	4	5	5	5	2	1	5	1	1	1	4	2	4	5	4	5	4	5	4	4	3	4	4	5	4	4	3	4	4	4	5	3	4	3	3	4	3	4
2	5	4	3	3	2	4	1	4	4	4	2	4	4	4	4	2	2	3	2	2	2	2	4	4	4	4	4	4	4	4	4	4	4	4	4	4	4	4	4	4	4	4	4	4	4	4	4	4	2
4	4	4	4	4	4	4	4	3	3	4	2	4	2	2	2	3	3	3	3	3	3	4	3	3	2	3	3	3	4	1	3	3	3	4	3	3	2	4	4	4	4	3	3	3	4	3	3	3	3
3	4	4	2	3	4	3	3	3	4	3	3	4	3	4	4	2	3	4	3	2	2	4	2	2	3	4	3	2	4	4	4	3	4	4	4	3	2	4	3	3	4	4	3	3	4	3	4	3	4
3	5	4	2	1	2	4	4	3	5	3	3	4	2	4	4	2	3	4	2	3	2	4	5	3	5	4	2	4	4	4	3	2	4	4	5	3	3	4	2	2	3	4	3	5	3	3	4	4	5
4	4	4	3	2	2	2	3	4	4	3	3	4	4	3	4	2	2	3	2	2	2	3	4	4	3	3	3	4	4	4	4	3	4	4	4	4	4	3	3	3	3	4	3	3	3	3	4	3	3
2	5	4	2	2	2	3	4	3	5	2	3	4	4	4	4	2	2	3	1	1	2	3	4	2	3	4	4	3	4	4	4	3	4	4	4	4	4	3	4	4	4	5	3	4	4	4	4	4	4
4	4	1	3	2	2	2	2	3	5	5	3	4	4	4	4	3	4	5	2	2	2	5	2	4	3	3	4	4	4	5	4	4	4	4	4	4	4	3	4	3	4	4	4	4	4	4	4	4	4
4	2	3	4	3	2	2	2	3	3	4	3	4	4	4	4	4	3	4	4	2	4	4	3	4	4	4	2	3	4	4	3	4	2	4	2	4	3	4	3	4	2	4	5	5	5	4	5	4	3
2	3	1	4	3	3	4	3	4	5	4	3	2	3	4	3	4	3	4	1	2	3	2	3	2	3	4	5	4	3	4	3	2	3	4	3	4	5	4	3	4	5	4	3	4	5	4	3	4	3
2	4	4	2	2	2	4	4	3	3	4	4	4	2	4	3	2	2	2	2	2	2	3	4	3	3	4	3	4	4	5	4	3	4	4	4	4	3	4	3	2	3	5	3	3	3	3	4	3	4
3	2	3	3	2	4	2	2	2	4	4	3	4	4	4	4	2	4	4	3	2	2	4	3	3	3	4	4	3	4	4	4	3	4	4	4	4	3	4	3	3	4	4	3	4	4	3	4	4	4
5	4	3	4	2	3	2	2	2	3	3	2	4	3	4	4	2	2	3	2	1	1	3	3	2	4	4	2	4	4	4	4	3	4	4	4	5	2	4	3	3	4	4	3	3	2	3	4	3	4
3	3	3	3	3	2	2	2	3	3	4	3	4	4	4	3	4	3	3	3	3	3	3	4	3	3	3	4	4	4	4	3	4	4	4	4	3	4	4	4	4	4	4	4	3	4	3	4	3	3
4	2	3	4	3	2	2	2	3	3	4	3	4	4	2	4	4	3	4	4	2	4	4	3	2	2	4	2	3	4	4	3	4	2	4	2	4	3	4	3	4	2	4	2	3	4	2	4	4	3
3	3	3	3	4	3	3	3	3	3	3	3	3	3	3	3	3	3	3	3	3	3	3	3	3	4	2	2	2	3	4	3	3	3	4	4	3	4	3	3	4	4	4	3	3	3	3	3	3	3
2	3	3	2	1	2	4	4	5	5	2	3	2	1	4	5	2	1	4	4	1	2	1	2	5	4	5	5	4	5	5	4	2	2	4	5	4	3	4	2	2	4	5	1	4	2	2	4	2	4
3	3	3	2	2	3	3	3	3	3	3	3	4	3	3	4	3	3	2	2	2	2	2	2	3	3	3	3	3	3	4	4	4	4	4	4	4	4	3	4	4	4	4	4	4	4	4	3	4	3
2	3	4	2	3	3	4	2	2	2	3	3	4	3	3	4	3	3	4	2	2	2	3	4	2	3	4	4	4	4	4	4	4	4	4	4	4	4	4	3	3	4	4	4	4	4	4	3	3	4
3	4	4	3	2	2	3	2	3	4	2	2	4	3	3	3	2	3	2	2	2	1	3	3	2	3	2	3	3	4	4	3	3	4	4	3	4	3	4	3	3	4	4	3	5	4	3	4	3	4
2	5	4	3	1	1	3	1	2	4	3	2	4	4	3	4	2	4	4	2	1	1	4	2	4	4	4	4	3	4	4	5	3	4	4	5	4	5	2	2	3	4	4	5	4	4	5	4	4	4
1	3	1	4	1	2	5	1	4	4	3	3	4	5	3	2	1	2	5	1	2	1	3	4	2	5	4	2	4	4	5	3	4	5	4	4	5	3	4	2	4	5	5	2	4	5	3	4	5	5
2	2	3	3	2	3	3	2	3	2	2	2	4	4	4	4	2	3	2	2	2	2	3	4	2	4	4	4	3	4	4	4	4	4	4	4	4	4	4	2	3	4	4	3	4	4	4	4	4	4
3	3	3	3	3	1	4	2	2	1	3	3	3	3	4	4	2	3	3	2	1	2	3	2	2	3	2	2	3	3	3	3	3	4	4	3	5	3	4	3	3	4	4	3	5	4	2	4	4	4
3	4	4	2	2	3	2	1	3	5	3	2	4	2	2	2	1	2	4	3	2	2	3	4	3	4	4	3	4	4	4	4	3	4	4	3	3	3	4	3	3	4	4	3	4	4	3	4	3	4
2	4	4	3	3	3	3	1	3	4	2	3	3	2	2	2	2	2	3	3	2	2	3	4	3	5	4	2	3	4	3	3	3	4	4	4	4	4	4	3	3	4	4	3	3	4	4	4	4	4
4	3	4	2	2	2	2	3	3	2	3	2	3	2	3	3	3	3	4	2	2	2	3	3	3	3	3	3	3	4	4	3	3	4	4	4	3	3	4	3	3	3	4	3	4	4	4	3	4	4
2	4	3	2	4	2	2	1	2	4	3	1	4	3	2	3	2	3	3	2	2	2	2	3	2	4	2	3	2	4	4	4	3	4	4	4	4	3	4	4	3	4	4	4	4	3	4	3	4	4
2	2	4	3	2	2	1	1	2	2	3	3	4	4	4	3	1	1	1	1	1	1	2	3	2	3	4	4	3	4	4	4	4	4	4	4	4	4	4	3	4	4	5	4	3	3	4	3	4	4
2	3	4	2	2	2	2	2	3	2	2	2	4	3	3	3	2	2	2	2	2	2	3	4	2	2	3	2	2	3	4	4	3	4	4	4	4	4	4	2	3	3	4	4	4	3	4	3	4	4
1	2	1	3	2	4	1	1	1	4	3	2	4	3	4	4	3	2	4	2	1	1	5	4	2	3	5	2	4	5	5	4	2	4	4	5	4	4	2	4	3	4	5	5	5	4	4	4	4	5
2	4	4	1	2	3	1	2	1	4	2	2	3	2	3	2	2	1	1	1	1	1	2	4	2	5	4	2	3	4	5	5	3	4	4	5	4	2	2	3	3	4	4	3	4	3	2	4	4	4
2	3	4	2	2	3	3	2	2	2	2	2	2	2	2	2	3	3	3	3	3	4	3	3	2	2	4	3	3	2	3	3	3	4	4	3	4	3	4	4	4	4	4	4	4	4	3	3	2	2
2	3	2	2	2	2	2	1	2	3	2	1	3	2	2	2	2	2	3	2	2	2	3	3	2	2	3	3	3	3	5	3	3	4	4	5	5	5	4	3	3	3	4	3	3	3	3	3	4	4
3	3	3	3	4	4	4	4	4	4	3	3	4	4	3	4	3	4	4	3	3	3	4	4	4	4	4	3	5	5	4	5	3	4	4	5	4	4	3	4	4	5	4	3	4	5	5	4	3	3
2	4	4	4	3	3	2	4	4	4	4	3	4	4	3	3	4	4	4	2	2	3	4	3	4	3	4	4	4	4	4	4	4	4	4	4	4	4	4	3	2	4	4	4	4	4	3	3	4	4
3	4	4	4	4	4	4	2	3	1	3	3	4	4	4	4	2	2	2	2	2	2	4	2	2	2	2	4	4	4	4	4	4	4	4	4	4	2	4	4	4	5	4	2	3	3	3	3	4	4
2	3	2	2	2	5	3	3	2	5	5	4	4	4	4	4	3	3	3	2	2	2	4	4	5	5	5	5	3	5	5	4	3	5	4	4	4	4	3	3	3	4	4	2	3	2	3	4	3	4
2	3	4	2	2	4	4	4	3	4	4	2	4	4	4	4	4	3	4	1	2	2	4	3	2	5	5	4	4	4	4	4	4	3	4	4	4	2	4	4	2	3	4	2	4	3	2	2	4	3
2	4	1	4	4	4	4	2	2	4	3	2	4	4	4	4	3	3	4	2	2	2	4	1	2	4	4	4	4	4	4	3	2	4	4	4	4	4	4	2	4	4	4	4	3	4	4	4	4	4
2	2	4	4	3	3	2	2	2	3	4	4	4	4	4	4	3	3	4	2	2	2	2	2	2	2	2	4	4	4	3	3	3	3	4	4	4	4	4	3	3	4	4	3	4	3	4	3	4	4
1	5	2	4	4	4	3	3	3	4	3	4	2	3	2	3	4	3	3	2	3	2	3	4	3	4	3	4	3	4	4	3	2	4	4	3	3	4	3	3	4	3	3	3	4	3	3	4	4	3
2	4	3	3	4	3	3	3	3	3	3	3	3	3	3	3	3	3	3	2	2	2	3	3	3	4	3	3	3	3	4	4	3	3	4	4	3	3	3	3	3	4	4	3	4	4	3	3	4	4
2	4	4	2	2	3	2	3	3	4	3	4	3	4	3	3	2	3	3	2	2	1	3	3	4	3	3	2	3	3	4	4	2	4	4	4	4	2	4	2	2	3	4	3	4	4	3	4	4	4
3	4	4	2	2	2	1	1	1	5	3	3	4	4	4	5	2	2	2	4	2	2	2	2	4	1	2	2	4	4	5	4	2	4	4	5	5	4	4	2	4	4	4	2	3	3	3	3	4	3
5	5	5	1	2	1	1	2	2	5	2	4	2	3	4	4	1	2	2	1	1	2	1	2	3	3	4	4	5	3	2	2	1	3	4	2	2	1	4	2	1	2	4	2	4	2	2	1	2	4
3	3	3	2	2	3	2	2	2	3	4	3	4	4	3	3	2	2	3	2	2	2	3	3	2	4	4	3	4	4	4	4	3	4	4	4	4	4	4	3	3	3	4	3	3	3	3	3	4	4
3	3	4	4	2	2	2	1	4	4	4	3	3	2	2	2	1	1	1	2	2	1	2	4	5	5	4	4	4	5	5	2	4	4	4	4	4	2	4	4	4	5	5	4	3	2	2	2	4	4
2	5	1	3	3	4	2	1	1	5	3	3	4	3	2	3	2	2	4	2	1	2	3	3	2	5	4	3	4	4	4	3	3	4	4	5	5	3	3	2	2	4	4	3	3	2	2	3	3	4
2	4	2	1	1	3	2	1	4	3	3	4	4	3	4	3	1	3	2	1	1	1	4	3	3	3	3	3	4	4	4	4	4	4	4	4	3	3	3	4	3	3	4	4	4	3	3	4	4	3
1	3	1	1	2	3	3	2	4	4	5	3	4	3	3	2	4	4	2	1	1	1	2	5	2	3	2	1	3	5	5	4	3	5	4	5	1	1	5	3	3	4	5	3	3	2	2	3	3	4
2	2	1	4	2	3	2	2	3	2	2	2	4	4	4	4	2	2	4	2	3	2	4	4	3	3	4	3	4	4	4	4	2	4	4	4	4	3	4	4	4	4	4	4	4	4	4	4	4	4
4	2	3	2	2	2	2	1	3	2	3	3	4	4	3	3	2	4	4	2	2	2	4	4	3	2	4	4	3	4	4	4	3	4	4	4	4	2	3	3	3	3	4	4	4	4	4	4	4	4
4	2	3	2	2	2	2	1	3	2	3	3	4	4	3	3	2	4	4	2	2	2	4	4	3	2	4	4	3	4	4	4	3	4	4	4	4	2	3	3	3	3	4	4	4	4	4	4	4	4
2	2	1	3	3	4	2	1	1	5	3	3	4	3	2	3	2	2	4	2	1	2	3	3	5	5	4	3	4	4	4	3	3	4	4	5	5	3	3	2	2	4	4	4	4	4	4	4	3	4
2	5	4	4	2	2	2	2	3	4	2	2	2	2	2	2	4	2	4	2	2	2	2	3	3	4	4	3	3	4	4	3	2	4	4	4	2	3	3	3	3	4	4	3	4	3	3	3	4	4
1	3	4	1	1	1	1	2	3	5	2	3	4	4	4	3	1	4	1	1	1	1	2	3	2	3	2	2	2	4	4	3	2	4	4	4	4	4	4	3	2	4	4	4	4	3	3	4	3	4
1	4	1	4	2	1	1	1	2	3	3	3	3	4	4	4	3	4	4	1	1	1	4	3	2	2	3	3	4	4	4	4	3	4	4	4	3	5	4	3	3	4	4	3	4	4	4	3	4	5
2	3	4	3	2	3	2	3	3	3	1	2	2	2	3	2	3	2	3	3	1	1	2	2	2	4	3	2	3	4	4	3	2	4	4	4	3	3	4	3	2	4	4	3	3	2	2	3	4	4
3	4	1	2	3	4	4	1	1	1	1	1	3	3	3	3	3	3	3	3	3	3	3	3	3	3	3	3	3	3	3	4	3	3	4	4	4	4	4	4	4	4	4	4	4	4	4	4	4	4
2	3	3	2	2	2	3	2	2	2	2	2	3	3	2	2	2	3	2	2	2	3	4	3	4	4	4	4	4	4	4	4	4	4	4	4	4	3	3	3	3	4	4	3	2	2	2	4	4	4
2	2	4	2	3	3	2	2	2	2	2	2	3	2	2	2	2	2	2	3	2	3	4	4	3	4	4	4	4	4	4	2	4	4	4	4	4	4	3	3	3	4	4	2	3	2	2	4	3	4
2	3	1	2	1	3	1	1	1	2	1	2	4	2	4	4	2	4	2	1	1	1	3	2	2	4	2	1	4	5	4	5	2	4	4	5	5	2	5	5	2	3	5	3	5	5	5	5	5	5
1	1	4	1	1	2	2	2	2	1	4	2	4	2	2	2	3	2	4	2	2	2	2	4	4	5	2	4	4	4	4	4	2	4	4	5	5	4	4	2	2	4	5	4	4	4	4	4	4	4
1	1	4	1	1	2	2	2	2	1	4	2	4	2	2	2	3	2	4	2	2	2	2	4	4	5	2	2	4	4	4	4	2	4	4	5	5	4	4	2	2	4	5	2	4	4	4	4	4	4
4	4	4	4	4	4	4	3	3	4	5	4	5	3	3	3	3	3	3	2	3	2	4	4	4	4	4	4	3	4	3	4	4	4	4	4	3	4	3	4	3	4	3	4	4	4	4	4	4	4
3	5	4	4	3	4	4	3	3	5	5	4	5	3	3	3	3	3	4	2	2	2	4	4	3	5	4	4	3	4	3	4	4	4	4	4	3	4	3	4	3	4	3	4	3	4	4	3	4	4
4	4	3	4	3	4	2	4	3	4	2	4	3	4	4	4	3	2	4	3	2	4	4	3	4	4	4	3	2	4	3	2	4	3	4	2	4	3	4	2	4	3	4	4	4	5	4	4	3	2
3	5	4	3	1	3	4	4	2	5	3	3	4	2	4	4	2	4	3	1	1	2	4	3	2	5	5	2	4	5	4	3	2	4	4	5	2	3	4	3	2	4	4	2	3	3	4	4	3	4
4	4	3	4	3	4	2	4	3	4	2	4	3	4	2	4	3	2	4	3	2	4	4	3	2	2	4	3	2	4	3	2	4	3	4	2	4	3	4	2	4	3	4	2	4	3	4	2	3	2
2	3	1	5	3	2	4	2	2	5	3	4	5	5	4	4	1	2	4	2	1	2	5	4	2	3	4	4	3	3	4	4	5	5	4	4	3	3	5	4	4	5	4	2	3	4	3	5	4	4
3	4	4	4	3	2	4	3	3	4	4	2	4	3	3	3	4	3	4	2	2	2	4	4	2	2	3	3	3	4	4	3	3	3	4	4	3	3	4	3	3	3	3	3	4	3	3	3	4	4
3	4	1	3	3	3	3	2	3	4	3	3	5	4	4	4	3	3	3	3	4	3	4	4	4	2	4	4	4	4	4	3	3	3	4	4	4	3	4	4	3	3	3	3	3	3	4	3	3	3
1	2	4	2	2	2	2	2	2	4	4	4	5	5	5	5	3	4	4	2	2	4	4	4	2	2	4	4	4	4	4	3	3	4	4	4	4	4	3	3	3	4	4	3	4	4	4	4	4	4
2	4	4	2	3	2	2	2	2	4	4	3	4	4	4	3	4	3	4	2	2	3	4	4	2	3	4	4	4	4	4	4	3	4	4	4	4	3	4	4	4	4	4	3	4	4	3	4	3	4
3	2	3	2	2	3	2	2	3	4	4	3	4	4	3	4	3	2	3	2	2	2	3	2	3	4	3	2	3	3	4	3	4	5	4	5	4	4	3	3	4	4	5	4	4	4	3	3	4	3
2	5	4	4	3	2	2	1	2	4	4	3	3	3	3	3	2	2	2	2	2	1	3	3	2	3	3	2	3	3	4	3	3	4	4	4	4	3	4	3	2	3	4	3	4	4	3	3	4	4
3	3	4	3	2	2	2	2	2	4	3	3	3	3	3	3	4	3	3	2	2	2	3	4	2	4	3	3	3	3	3	3	3	3	4	4	4	4	3	3	3	3	3	3	3	3	3	3	3	3
3	4	1	2	2	2	4	3	3	2	3	3	4	3	3	3	2	2	4	2	2	2	3	4	2	4	2	2	4	4	4	3	3	4	4	4	4	4	4	3	3	4	4	3	3	3	3	4	3	4
3	4	2	3	2	2	3	2	3	4	2	2	4	3	3	2	2	3	2	2	2	1	3	3	2	3	2	3	3	4	4	3	3	4	4	3	4	3	4	3	3	4	4	3	5	4	3	4	3	4
1	2	4	3	2	2	1	2	2	4	4	2	4	5	4	2	2	3	2	1	1	1	4	2	2	5	4	2	2	4	4	2	2	4	4	4	4	4	2	2	3	2	4	2	4	5	4	4	3	5
2	4	4	2	2	3	1	3	3	2	3	3	3	2	3	3	2	1	4	1	1	1	4	2	2	4	4	3	3	4	4	4	3	4	4	4	4	3	5	2	2	2	4	2	3	2	2	3	4	4
3	3	4	3	3	3	3	2	2	2	2	2	3	3	2	2	3	3	3	3	3	3	3	3	3	2	3	2	2	2	4	3	4	4	4	4	4	3	3	3	3	3	4	3	3	3	3	3	4	3
4	3	4	3	3	2	2	2	2	2	3	3	3	2	2	2	2	2	3	3	3	3	2	3	3	2	3	3	3	3	4	4	4	4	4	4	4	4	3	2	2	3	4	3	3	3	3	3	4	4
2	4	3	3	3	3	1	2	2	5	2	3	4	1	2	2	2	2	4	2	1	1	2	2	4	4	4	2	2	3	4	4	2	4	4	4	4	2	4	2	2	3	4	2	4	3	3	3	4	4
5	5	1	1	2	1	1	2	2	5	2	4	2	3	1	4	1	2	2	1	1	2	1	2	1	3	4	4	5	3	2	2	1	3	4	2	2	1	4	2	1	2	4	2	4	2	2	1	2	4
4	2	1	2	2	1	2	1	2	2	4	3	3	4	4	3	2	1	1	2	1	1	3	3	2	4	3	2	2	4	4	4	3	4	4	4	3	4	3	3	2	4	4	3	3	4	4	3	4	4
4	4	4	3	2	2	2	1	1	5	2	1	4	2	2	1	1	2	4	1	1	1	2	4	2	2	2	1	4	4	4	2	2	4	4	5	1	2	4	2	1	3	4	2	1	2	4	2	4	4
2	4	4	1	2	2	2	2	2	3	2	3	2	3	2	3	3	2	3	2	2	1	2	2	4	4	4	4	3	4	4	4	4	4	4	4	4	4	3	2	3	4	4	2	2	1	2	2	3	3
3	3	3	2	3	3	2	1	1	3	3	3	3	2	2	2	1	1	3	3	3	3	3	3	3	3	3	3	3	3	3	3	3	4	4	4	3	4	4	3	3	3	3	3	3	3	4	4	4	4
2	3	4	2	2	2	2	2	3	2	2	2	4	3	2	2	2	2	2	2	2	2	3	4	2	2	3	2	2	3	4	4	3	4	4	4	4	4	4	2	3	3	4	4	4	3	4	3	4	4
1	2	4	2	1	1	4	1	1	5	4	2	4	2	2	2	4	4	4	1	1	1	4	2	4	4	4	4	4	4	4	2	2	4	4	4	4	4	4	2	3	4	4	1	1	1	1	1	3	4
1	2	1	5	2	3	1	1	1	1	2	3	4	2	3	3	2	4	4	1	1	1	2	4	2	3	4	4	4	4	5	4	2	4	4	5	5	2	2	2	4	3	5	2	4	3	3	2	4	4
2	4	3	1	1	2	2	1	1	5	2	2	3	2	2	2	1	2	4	1	1	1	2	2	4	4	4	4	4	4	4	2	2	4	4	4	4	4	3	2	2	2	4	2	3	2	2	3	3	4
2	3	2	2	2	2	2	1	2	3	2	1	3	2	2	4	2	2	3	2	2	2	3	3	2	2	3	3	3	3	5	3	3	4	4	5	5	5	4	3	3	3	4	3	3	3	3	3	4	4
2	2	1	2	2	3	1	4	2	1	3	2	1	1	1	2	2	1	3	2	1	2	2	1	3	2	3	1	1	2	4	4	3	5	4	5	4	3	2	2	3	2	4	2	3	2	3	2	3	2
5	5	4	2	2	4	4	4	3	2	4	4	3	5	4	4	2	2	4	2	2	2	3	4	4	4	5	4	4	5	4	4	3	4	4	4	4	3	4	4	3	4	5	3	4	3	4	3	3	4
2	4	4	4	3	3	2	4	4	4	4	3	4	4	3	3	4	4	4	2	2	3	4	3	3	3	4	4	4	4	4	4	4	4	4	4	4	4	4	3	2	4	4	4	4	4	3	3	4	4
2	3	2	2	2	5	3	3	2	5	5	4	4	4	4	4	3	3	3	2	2	2	4	4	2	5	5	1	3	5	5	4	3	5	4	4	4	4	3	3	3	4	4	2	3	2	3	4	3	4
3	2	3	2	2	2	4	4	5	5	5	3	3	3	4	4	2	1	3	1	1	1	3	5	3	2	4	3	4	4	5	4	2	5	4	5	4	4	4	3	2	4	5	4	4	5	3	5	3	3
3	3	4	3	3	3	3	3	3	4	4	3	4	4	3	3	4	3	3	3	2	2	3	4	2	4	4	3	3	3	4	4	4	4	4	4	3	3	3	3	3	3	3	3	3	3	4	4	3	3
1	4	4	3	3	3	5	2	4	4	4	3	4	3	3	3	3	3	3	2	2	2	2	3	2	3	3	4	3	4	4	4	3	4	4	3	3	3	4	3	4	3	5	4	3	4	3	3	4	4
3	4	4	3	2	2	4	3	3	3	3	3	4	3	4	4	2	2	3	1	1	1	4	3	1	3	3	3	4	4	5	3	4	4	4	5	3	2	3	3	3	4	4	2	3	4	3	4	2	3
2	2	4	4	3	3	2	2	2	3	4	4	4	4	4	4	3	3	4	2	2	2	2	2	2	2	2	2	4	4	3	3	3	3	4	4	4	4	4	3	3	4	4	3	4	3	4	3	4	4
3	4	4	3	4	3	3	2	2	3	3	2	4	2	3	4	3	4	4	2	2	2	4	3	3	3	3	4	2	4	4	4	3	4	4	4	3	3	4	3	2	3	4	3	3	4	4	3	4	3
2	4	4	4	2	2	1	1	1	4	3	3	5	5	4	4	3	3	5	2	1	2	3	3	1	2	3	3	4	3	4	4	3	4	4	4	3	4	4	3	2	3	4	3	3	4	3	4	3	4
3	4	4	3	2	3	2	1	3	4	3	2	4	4	3	3	2	2	3	2	2	1	3	4	2	3	4	2	4	5	5	4	3	4	4	4	5	4	4	4	3	5	4	3	4	4	3	4	3	4
2	3	2	4	2	2	2	1	2	4	3	2	4	5	5	5	2	2	4	1	1	1	3	4	2	2	3	4	4	4	4	4	3	4	4	4	4	4	3	4	4	4	5	2	3	3	2	4	2	3
3	3	3	3	2	3	2	3	3	3	3	3	3	3	3	4	2	2	2	2	2	2	3	3	2	3	3	2	2	3	4	4	3	4	4	4	4	3	3	3	3	3	4	3	5	5	5	5	3	3
3	4	4	2	2	2	2	3	3	4	4	3	3	3	2	3	2	2	3	2	2	2	3	3	2	3	3	2	2	3	4	4	3	4	4	4	4	3	3	3	3	3	4	3	2	3	3	3	3	4
4	3	4	3	4	3	2	2	2	2	2	2	4	3	3	3	2	2	3	2	2	3	3	3	4	4	3	4	4	4	4	4	4	4	4	4	4	4	4	3	3	4	4	3	3	3	3	4	3	4
3	4	1	3	4	3	3	2	2	3	3	2	4	2	3	4	3	4	4	2	2	2	4	3	3	3	3	4	2	4	4	4	3	4	4	4	3	3	4	3	2	3	4	3	3	4	4	3	4	3
3	4	1	5	2	2	2	1	2	5	2	3	3	5	4	2	5	5	4	2	3	2	3	2	4	1	2	2	2	4	4	4	2	4	4	5	4	3	4	4	3	4	5	2	3	4	4	3	5	5
2	3	1	4	3	4	4	1	2	4	3	3	3	4	2	2	4	4	4	2	1	1	4	2	4	4	4	4	4	4	4	4	4	5	4	4	5	4	4	4	4	4	5	3	4	4	3	4	3	3
3	2	4	3	2	3	1	2	2	3	2	3	2	4	4	4	1	1	4	1	1	1	3	5	2	2	3	4	4	4	5	4	4	5	4	5	5	3	4	2	1	4	5	5	4	5	5	5	2	4
2	4	2	1	1	3	2	1	4	3	3	4	4	3	4	3	1	3	2	1	1	1	4	3	3	3	3	3	4	4	4	4	4	4	4	4	3	3	3	4	3	3	4	4	4	3	3	4	4	3
4	4	4	3	2	2	2	1	1	5	2	1	4	2	2	2	1	2	4	1	1	1	2	4	2	2	2	4	4	4	4	2	2	4	4	5	1	2	4	2	1	3	4	2	1	2	4	2	4	4
3	4	3	3	2	2	1	1	1	4	3	2	3	2	3	3	3	3	3	2	2	2	3	3	2	4	4	3	3	4	4	4	3	4	4	4	4	4	3	3	3	4	4	4	4	3	3	3	3	4
3	4	4	2	2	1	1	1	2	3	2	2	4	2	2	3	2	3	2	3	2	3	2	2	2	2	4	2	3	5	4	4	2	4	4	4	5	4	4	3	3	4	4	3	3	3	4	3	4	4
2	2	4	1	1	2	1	1	1	4	3	3	3	2	4	3	3	2	4	2	2	2	3	2	1	3	4	4	4	4	4	4	3	4	4	3	4	3	4	3	3	3	4	3	4	4	4	3	3	4
2	2	1	3	2	3	3	2	3	3	2	2	2	2	2	2	3	1	3	1	1	3	3	3	3	3	2	3	2	2	3	3	3	3	4	4	3	3	4	4	4	4	3	3	4	4	4	3	4	4
1	5	4	1	1	1	1	1	1	1	1	1	4	4	1	1	1	1	1	1	1	1	4	4	3	5	4	3	4	4	5	4	4	4	4	4	4	3	4	3	2	2	5	1	2	3	3	3	3	4
3	4	4	4	4	4	4	4	4	4	4	4	4	4	4	4	3	4	4	3	2	2	4	4	2	2	2	4	4	4	4	4	4	4	4	4	4	4	4	4	4	4	4	4	4	4	4	4	2	2
3	4	3	3	3	3	3	2	3	4	3	3	5	4	4	4	3	3	3	3	4	3	4	4	4	4	4	4	4	4	4	3	3	3	4	4	4	3	4	4	3	3	3	3	3	3	4	3	3	3
4	3	1	3	2	1	1	5	4	4	2	3	4	5	3	4	2	1	5	1	1	1	4	2	4	5	4	2	4	5	4	4	3	4	4	5	4	4	3	4	4	4	5	3	4	3	3	4	3	4
4	5	4	4	2	3	2	2	2	3	4	2	2	2	2	2	3	2	1	1	3	2	4	2	2	2	3	4	1	4	4	4	2	4	4	4	5	4	3	2	2	3	1	2	4	4	3	3	2	3
2	3	3	3	3	1	3	2	2	4	3	3	3	3	3	3	2	2	4	2	2	2	3	4	3	3	3	2	3	4	4	3	2	4	4	4	4	4	1	2	2	3	5	2	3	3	2	3	4	3
2	3	4	1	3	2	2	1	2	4	3	2	4	4	3	3	4	4	3	2	2	1	3	4	4	4	4	3	2	3	4	4	3	4	4	4	4	4	3	4	4	2	4	4	4	5	4	4	4	4
2	5	3	4	2	2	1	1	3	2	1	3	3	4	3	4	1	2	3	1	1	1	3	2	4	3	5	3	4	4	4	3	4	5	4	3	5	2	2	2	3	3	2	2	4	4	4	2	2	2
2	4	2	3	3	2	3	2	3	3	2	2	3	3	3	3	3	2	4	2	1	1	3	3	2	4	2	2	3	4	4	3	3	4	4	4	4	4	3	3	3	3	4	3	3	3	4	3	3	3
2	4	4	1	2	3	1	2	1	4	2	2	3	2	4	4	2	1	1	1	1	1	2	4	2	5	4	2	3	4	5	5	3	4	4	5	4	2	2	3	3	4	4	3	4	3	2	4	4	4
2	4	1	3	3	3	1	2	2	5	2	3	4	1	2	2	2	2	4	2	1	1	2	2	4	4	4	2	2	3	4	4	2	4	4	4	4	2	4	2	2	3	4	2	4	3	3	3	4	4
4	4	4	3	1	1	2	1	1	1	1	3	4	3	3	4	2	2	4	2	1	1	4	1	4	4	3	1	1	2	5	3	1	4	4	3	4	2	4	3	3	3	4	2	3	2	2	3	3	3
2	4	4	1	2	2	2	2	2	3	2	3	2	3	2	3	3	2	3	2	2	1	2	2	2	2	4	1	3	4	4	4	4	4	4	4	4	4	3	2	3	4	4	3	2	4	3	4	3	3
2	2	4	3	2	2	2	2	2	3	2	2	2	4	2	2	4	2	2	2	2	2	2	2	3	2	3	2	2	3	4	4	4	4	4	4	3	3	4	3	3	4	4	3	2	2	4	3	3	4
4	4	4	2	2	1	2	1	2	3	2	2	2	2	2	2	2	3	2	1	2	2	2	4	4	4	4	3	4	4	4	4	4	5	4	4	4	4	4	3	3	4	4	5	5	5	5	5	2	4
3	3	3	2	2	2	3	1	2	5	2	3	3	1	1	1	3	3	3	2	4	4	3	4	1	3	3	3	3	3	3	3	4	3	4	4	4	3	1	2	2	3	3	3	3	3	3	3	3	3
2	3	2	2	2	2	2	2	1	1	2	1	2	3	3	3	2	2	2	1	1	1	2	5	3	3	4	2	3	3	5	5	2	4	4	4	4	3	4	2	2	3	5	3	3	3	3	3	3	3
2	4	3	2	1	1	1	1	1	2	2	3	3	1	1	2	1	1	5	1	1	1	4	5	3	4	4	2	1	1	4	4	2	4	4	4	2	2	2	3	3	3	5	3	4	2	2	2	3	3
4	4	4	4	3	2	4	2	2	2	2	2	4	4	4	4	2	2	4	2	2	2	3	2	4	2	2	2	2	4	4	4	2	4	4	4	4	4	4	2	4	4	4	4	4	4	4	3	4	4
2	2	4	4	2	4	2	2	2	4	4	4	4	2	2	2	4	4	2	4	2	2	2	4	2	4	3	4	4	4	5	4	4	5	4	5	4	4	4	5	4	4	4	3	4	4	4	4	2	4
3	5	3	2	3	2	2	3	4	2	3	2	3	2	3	4	2	2	2	2	2	2	4	2	3	4	4	4	3	4	3	3	3	4	4	3	3	3	2	4	2	4	5	4	3	4	3	3	2	3
3	3	4	4	2	2	2	1	4	4	4	3	3	2	2	2	1	1	1	2	2	1	2	4	1	5	4	4	4	5	5	2	4	4	4	4	4	2	4	4	4	5	5	4	3	2	2	2	4	4
2	3	1	2	4	1	3	2	4	1	3	2	4	3	5	4	2	3	4	4	3	4	3	4	4	3	2	4	2	3	3	2	3	3	4	2	3	2	4	3	5	2	3	3	2	4	2	3	5	2
4	4	4	2	3	1	2	3	3	2	1	3	3	3	3	3	2	2	2	2	2	3	2	3	3	3	3	3	2	3	3	3	3	4	4	4	4	3	3	3	3	2	2	3	2	2	3	3	2	2
3	4	4	2	2	2	2	3	3	4	4	3	2	2	2	2	3	2	2	2	2	2	3	3	2	2	2	2	4	2	2	4	2	3	4	4	4	4	4	4	4	4	4	4	4	4	4	4	4	4
2	2	4	2	2	2	2	2	2	4	3	3	4	2	2	3	2	2	2	2	2	2	2	2	2	3	2	2	2	2	2	2	2	3	4	4	2	2	2	2	2	4	4	1	2	2	2	2	4	4
2	2	1	4	2	3	2	2	3	2	2	2	4	4	2	2	2	2	4	2	3	2	4	4	3	3	4	3	4	4	4	4	2	4	4	4	4	3	4	4	4	4	4	4	4	4	4	4	4	4
1	2	1	2	1	4	2	2	2	4	2	3	4	2	3	3	2	2	3	2	1	1	1	2	2	1	4	4	4	4	4	4	3	4	4	4	4	3	2	3	2	4	4	3	3	3	3	4	1	4
1	2	1	2	1	3	2	3	2	1	2	3	2	3	3	2	3	2	5	1	1	4	2	4	3	5	5	4	2	4	5	3	3	5	4	4	3	4	3	4	3	5	5	3	4	4	3	4	2	4
4	4	3	1	2	3	1	2	3	4	4	4	4	3	3	4	2	2	3	2	2	2	4	3	2	3	2	3	4	4	4	4	3	4	4	4	4	4	4	3	3	3	4	4	4	3	3	4	3	3
5	4	5	4	2	2	4	4	3	2	2	1	4	2	2	3	2	2	2	2	2	2	2	4	4	2	2	2	2	2	4	4	2	4	4	3	3	2	4	2	2	2	4	3	3	3	3	3	2	4
3	4	4	3	2	2	1	3	2	3	4	3	4	3	3	4	2	2	2	1	1	2	3	2	3	4	3	2	2	4	4	3	2	4	4	4	4	4	3	3	3	3	5	3	3	3	3	3	3	3
2	4	4	3	2	3	2	2	2	4	3	3	4	3	3	3	2	2	3	2	2	2	3	3	2	3	3	2	3	3	4	4	4	4	4	4	4	4	3	3	3	4	4	4	4	4	4	4	3	4
2	5	4	2	3	2	2	1	4	2	3	2	4	2	3	4	3	2	3	2	2	2	3	2	3	5	4	2	3	4	4	4	3	4	4	4	4	3	2	4	2	4	5	2	3	2	3	3	2	4
3	2	4	1	3	5	2	1	1	5	3	2	3	4	2	4	2	2	3	2	1	1	4	5	1	2	3	2	5	5	4	2	2	2	4	5	5	5	5	2	2	1	5	3	4	5	5	5	5	4
4	4	4	4	2	1	3	2	2	5	3	3	1	2	2	2	2	1	3	2	2	1	4	3	4	3	4	2	2	3	5	4	2	4	4	5	4	3	4	3	2	3	4	5	5	5	5	5	3	4
2	3	4	1	3	2	2	1	2	4	3	2	4	4	3	3	4	4	3	2	2	1	3	4	2	2	4	3	2	3	4	4	3	4	4	4	4	4	3	4	4	2	4	4	4	5	4	4	4	4
4	2	3	1	3	2	1	1	2	3	3	3	4	2	4	4	2	1	5	2	2	2	5	4	2	1	4	3	4	5	4	4	3	5	4	4	3	2	3	2	2	3	4	4	4	5	4	3	4	5
2	4	2	3	3	2	3	2	3	3	2	2	3	3	3	2	3	2	4	2	1	1	3	3	2	4	2	2	3	4	4	3	3	4	4	4	4	4	3	3	3	3	4	3	3	3	4	3	3	3
2	3	4	2	2	3	3	2	2	2	2	2	2	2	2	2	3	3	3	3	3	4	3	3	4	4	4	3	3	2	3	3	3	4	4	3	4	3	4	4	4	4	4	4	4	4	3	3	2	2
4	4	4	1	1	1	3	1	2	5	2	3	3	1	1	1	3	4	4	2	2	2	3	4	1	3	3	3	3	3	3	3	4	3	4	4	4	3	1	2	2	3	3	2	2	2	2	3	3	3
1	2	1	5	2	3	1	1	1	1	2	3	4	2	3	3	2	4	4	1	1	1	2	4	2	3	4	2	4	4	5	4	2	4	4	5	5	2	2	2	4	3	5	2	4	3	3	2	4	4
2	4	3	1	1	2	2	1	1	5	2	2	3	2	2	2	1	2	4	1	1	1	2	2	2	2	4	2	4	4	4	2	2	4	4	4	4	4	3	2	2	2	4	2	3	2	2	3	3	4
3	4	3	2	1	1	1	1	1	1	1	1	4	2	2	3	2	2	4	2	2	2	5	4	4	3	4	4	4	4	4	2	2	4	4	3	3	3	3	2	2	2	4	2	2	2	2	2	3	3
3	4	3	2	1	1	1	1	1	1	1	1	4	2	2	3	2	2	4	2	2	2	5	4	3	3	4	4	4	4	4	2	2	4	4	3	3	3	3	2	2	2	4	5	5	5	5	5	3	3
3	5	4	1	1	1	1	1	1	1	1	1	1	3	3	3	1	1	1	1	1	2	2	2	2	4	3	2	3	3	4	4	4	4	4	4	4	4	4	4	3	4	4	3	2	3	2	3	2	2
2	2	1	2	2	3	1	4	2	1	3	2	1	2	1	2	2	1	3	2	1	2	2	1	3	2	3	1	1	2	4	4	3	5	4	5	4	3	2	2	3	2	4	2	3	2	3	2	3	2
3	5	4	1	1	1	1	1	1	1	1	1	1	1	1	1	1	1	1	1	1	2	2	2	2	4	3	2	3	3	4	4	4	4	4	4	4	4	4	4	3	4	4	2	2	2	2	4	2	2
2	4	4	3	2	3	2	4	2	4	3	3	4	4	3	3	2	2	4	2	2	2	4	4	2	3	4	4	4	4	4	4	4	5	4	4	4	4	3	3	3	4	4	3	3	3	3	3	3	4
4	2	3	1	3	2	4	4	4	2	3	3	4	3	3	3	2	2	4	2	2	2	2	4	4	3	4	2	4	4	4	2	3	4	4	4	4	2	3	4	3	3	5	4	4	2	3	3	3	3
2	3	2	4	2	2	2	1	2	4	3	2	4	5	3	4	2	2	4	1	1	1	3	4	2	2	3	2	4	4	4	4	3	4	4	4	4	4	3	4	4	4	5	2	3	3	2	4	2	3
3	5	4	2	2	1	2	3	3	1	2	3	4	3	3	3	2	3	2	2	2	3	4	3	2	2	3	2	2	3	4	4	3	4	4	4	4	3	2	2	1	2	4	3	2	2	3	3	2	2
3	2	4	2	2	2	2	2	3	4	3	2	2	3	3	2	2	2	4	2	2	1	2	3	2	2	2	5	4	5	4	2	4	4	4	4	4	4	4	2	2	2	5	2	4	2	2	2	2	4
2	3	4	2	1	2	1	1	1	5	3	3	3	2	2	3	5	4	5	1	1	2	2	3	2	3	3	2	4	4	4	4	3	4	4	4	5	3	4	5	4	5	5	3	3	2	2	3	3	3
1	5	1	1	2	3	2	1	2	3	2	3	4	2	3	3	1	1	1	1	1	1	1	2	4	3	3	1	1	1	5	4	3	4	4	5	3	2	4	2	2	2	3	4	5	4	4	5	3	3
4	3	3	4	2	4	4	2	2	4	3	4	4	5	4	4	4	2	4	1	2	2	2	2	3	2	4	4	4	4	4	4	2	4	4	4	2	1	2	1	2	2	4	4	4	3	4	2	2	4
3	5	4	2	2	1	2	1	2	5	3	3	4	4	4	4	1	2	3	1	1	2	4	2	2	2	1	3	4	4	5	3	2	4	4	5	4	4	4	3	2	3	5	4	4	4	4	4	3	2
2	3	3	2	1	2	4	4	5	5	2	3	2	1	4	5	2	1	4	4	1	2	1	2	1	4	5	1	4	5	5	4	2	2	4	5	4	3	4	2	2	4	5	1	4	2	2	4	2	4
2	4	4	3	2	3	2	2	2	4	3	3	4	3	3	3	2	2	3	2	2	2	3	3	2	3	3	2	3	3	4	4	4	4	4	4	4	4	3	3	3	4	4	4	3	3	3	3	3	4
2	3	3	2	4	1	3	2	4	1	3	2	4	3	5	4	2	3	4	4	3	4	3	4	4	3	2	4	2	3	3	2	3	3	4	2	3	2	4	3	5	2	3	3	2	4	2	3	5	2
1	4	4	1	2	4	2	2	1	4	2	2	4	5	4	4	2	2	4	1	2	1	4	4	2	2	2	4	4	4	5	2	1	4	4	5	4	4	4	2	1	4	4	3	3	3	3	3	4	5
1	4	4	1	2	4	2	2	1	4	2	2	4	5	4	4	2	2	4	1	2	1	4	4	2	2	2	2	4	4	5	2	1	4	4	5	4	4	4	2	1	4	4	2	2	4	2	3	4	5
5	4	1	4	2	2	4	4	3	2	2	1	4	2	2	3	2	2	2	2	2	2	2	4	4	2	2	2	2	2	4	4	2	4	4	3	3	2	4	2	2	2	4	2	2	2	2	2	2	4
4	4	4	3	1	1	2	1	1	1	1	3	4	3	3	4	2	2	4	2	1	1	4	1	4	4	3	1	1	5	5	3	1	4	4	3	4	2	4	3	3	3	4	2	3	2	2	3	3	3
3	4	4	2	2	2	2	1	1	1	2	2	3	2	2	2	1	1	4	2	2	2	4	2	2	3	4	3	4	4	4	4	3	4	4	4	3	3	3	2	2	3	4	4	3	3	4	4	4	4
2	4	1	2	1	1	1	1	1	2	2	3	3	1	1	2	1	1	5	1	1	1	4	5	3	4	4	2	1	1	4	4	2	4	4	4	2	2	2	3	3	3	5	3	4	2	2	2	3	4
4	4	1	2	1	2	4	2	1	5	4	4	4	4	5	4	1	1	4	1	1	1	1	4	2	5	2	1	5	4	5	4	3	4	4	5	5	2	2	4	4	4	5	2	1	1	1	4	1	4
2	2	4	4	2	4	2	2	2	4	4	4	4	2	2	4	4	4	2	4	2	2	2	4	2	4	3	2	4	4	5	4	4	5	4	5	4	4	4	5	4	4	4	3	4	4	4	4	2	4
4	4	4	4	3	2	4	2	2	2	2	2	4	4	2	2	2	2	4	2	2	2	3	2	4	2	2	2	2	4	4	4	2	4	4	4	4	4	4	2	4	4	4	4	4	4	4	3	4	4
2	4	4	1	2	4	3	2	2	4	2	3	4	2	2	3	2	1	2	2	3	2	2	3	4	4	4	2	3	2	4	3	2	4	4	5	2	4	4	2	2	3	4	2	3	2	2	4	3	3
2	2	3	3	2	2	2	2	3	3	3	3	3	3	2	3	2	2	2	2	2	2	2	2	2	2	2	2	2	2	2	2	2	3	4	4	2	2	2	2	2	4	4	3	2	4	4	2	4	4
1	5	1	1	2	3	2	1	2	3	2	3	4	2	4	3	1	1	1	1	1	1	1	2	4	1	3	1	3	4	5	4	3	4	4	5	3	2	4	2	2	2	3	2	5	4	4	3	4	5
1	2	4	2	1	1	4	1	1	5	4	2	4	2	2	2	4	4	4	1	1	1	4	2	2	2	4	2	4	4	4	2	2	4	4	4	4	4	4	2	3	4	4	1	3	2	2	2	3	4
1	2	1	2	1	4	2	2	2	4	2	3	4	2	3	3	2	2	3	2	1	1	1	2	2	1	4	1	4	4	4	4	3	4	4	4	4	3	2	3	2	4	4	3	3	3	3	4	1	4
2	4	4	1	2	1	1	1	2	5	2	3	4	2	2	1	1	2	4	1	1	2	3	4	2	3	4	2	2	4	4	4	2	5	4	4	3	2	4	2	3	4	5	2	3	2	2	4	3	4
3	2	2	3	2	3	1	2	2	3	2	3	2	1	3	3	1	1	4	1	1	1	3	5	2	2	3	2	4	4	5	4	4	5	4	5	5	3	4	2	1	4	5	2	3	2	2	3	2	4
4	3	3	4	2	4	4	2	2	4	3	4	4	5	4	3	4	2	4	1	2	2	2	2	3	2	4	2	4	4	4	4	2	4	4	4	2	1	2	1	2	2	4	4	4	3	4	2	2	4
3	4	2	4	4	4	4	2	3	1	3	3	4	4	4	4	2	2	2	2	2	2	4	2	2	4	4	4	4	4	4	4	4	4	4	4	4	2	4	4	4	5	4	2	3	3	3	3	2	2
3	5	5	2	2	2	2	2	2	5	2	3	4	4	3	3	2	2	2	2	2	2	4	3	2	2	3	3	3	4	4	3	3	4	4	4	3	4	3	3	3	3	5	3	3	3	3	3	3	3
3	4	4	3	2	3	3	2	3	2	3	2	4	3	2	3	2	4	4	1	1	1	3	2	2	2	3	2	2	4	4	2	2	3	4	4	3	4	4	3	2	3	4	3	4	4	4	3	2	4
4	5	4	1	2	3	1	1	2	3	4	3	2	3	3	4	1	2	3	1	1	2	4	2	2	2	3	4	3	4	5	3	2	1	4	4	5	4	3	2	2	3	4	2	4	4	3	3	2	3
4	4	1	4	2	1	3	2	2	5	3	3	1	2	2	2	2	1	3	2	2	1	4	3	2	3	4	2	2	3	5	4	2	4	4	5	4	3	4	3	2	3	4	2	2	3	2	2	3	4
4	4	1	2	2	1	2	1	2	3	2	2	2	2	3	2	2	3	2	1	2	2	2	4	2	2	4	3	4	4	4	4	4	5	4	4	4	4	4	3	3	4	4	3	2	4	3	2	2	4
2	3	2	2	2	2	2	2	1	1	2	1	2	3	3	3	2	2	2	1	1	1	2	5	1	3	4	2	3	3	5	5	2	4	4	4	4	3	4	2	2	3	5	2	2	3	2	2	3	3
1	2	1	1	1	2	1	1	1	5	2	2	3	2	3	2	1	1	1	1	1	1	2	2	2	2	1	2	3	2	4	3	2	5	4	5	4	5	4	3	2	4	5	2	1	2	2	2	4	5
1	2	3	1	1	1	1	1	1	1	3	2	4	2	2	2	1	1	1	1	1	1	3	3	2	3	3	4	4	4	4	4	4	3	4	5	5	3	4	3	3	4	5	2	3	3	3	3	2	2
2	4	4	3	2	3	2	4	2	4	3	3	4	4	3	3	2	2	4	2	2	2	4	4	2	3	4	2	4	4	4	4	4	5	4	4	4	4	3	3	3	4	4	2	2	3	3	4	3	4
2	4	4	1	2	4	3	2	2	4	2	3	4	2	2	3	2	1	2	2	3	2	2	3	2	2	4	2	3	2	4	3	2	4	4	5	2	4	4	2	2	3	4	2	3	2	2	4	3	3
2	4	4	2	1	2	1	1	1	4	3	4	2	4	3	4	2	1	3	2	1	2	2	3	4	3	4	5	4	5	4	3	2	4	4	5	3	4	4	3	2	2	5	2	3	2	2	1	2	3
2	3	1	3	3	1	3	2	2	4	3	3	3	3	3	3	2	2	4	2	2	2	3	4	3	3	3	2	3	4	4	3	2	4	4	4	4	4	1	2	2	3	5	2	3	3	2	3	3	3
1	2	3	2	1	2	3	1	3	4	3	3	4	2	2	2	2	2	4	2	1	1	2	2	2	3	2	2	2	4	4	4	2	5	4	4	4	4	4	3	2	3	4	3	3	4	4	4	3	4
2	5	4	1	2	1	2	1	1	4	2	1	2	4	2	1	2	1	4	1	1	2	2	4	1	4	2	1	4	5	4	2	1	4	4	5	4	5	4	2	1	4	4	2	1	2	1	2	2	4
4	4	4	2	1	2	4	2	1	5	4	4	4	4	5	4	1	1	4	1	1	1	1	4	2	5	2	1	5	4	5	4	3	4	4	5	5	2	2	4	4	4	5	4	4	4	4	4	1	2
3	5	4	2	2	1	2	1	2	5	3	3	4	1	3	3	1	2	3	1	1	2	4	2	3	2	1	3	4	4	5	3	2	4	4	5	4	4	4	3	2	3	5	3	3	4	4	4	3	2
3	2	4	2	2	2	1	1	3	4	3	4	3	3	3	3	4	4	3	2	2	2	2	2	2	2	2	2	3	2	4	4	4	4	4	4	4	4	3	3	3	3	4	3	3	3	3	3	2	2
2	5	3	1	1	2	1	1	3	1	2	3	2	4	2	1	4	2	2	1	1	2	2	3	1	1	3	1	2	1	4	2	1	5	4	3	1	4	4	2	1	2	1	2	1	2	2	3	3	4
2	2	4	1	1	1	1	1	2	5	2	2	2	2	2	2	1	2	4	2	1	1	3	4	2	4	2	1	2	4	4	3	2	4	4	4	4	2	2	2	2	2	4	2	2	2	2	3	2	2
2	4	4	1	1	2	1	1	1	1	1	1	3	3	3	3	1	1	4	1	1	1	4	2	1	2	1	1	1	1	4	4	2	4	4	4	4	4	4	4	4	4	4	2	3	3	3	4	2	3
3	5	4	1	2	1	2	2	3	5	2	2	4	3	3	3	2	2	4	1	1	2	4	5	4	4	4	2	1	5	4	3	2	5	4	4	2	1	4	2	1	3	4	2	2	3	2	4	3	2
3	4	4	2	2	2	1	1	2	4	4	2	4	3	3	3	4	4	5	4	3	2	2	4	2	2	3	1	2	4	4	3	2	4	4	5	4	2	3	2	3	4	5	3	3	2	3	3	3	2
3	2	4	2	2	2	2	2	3	4	3	2	2	3	2	2	2	2	4	2	2	1	2	3	2	2	2	2	4	5	4	2	4	4	4	4	4	4	4	2	2	2	5	2	4	2	2	2	2	4
3	2	4	1	3	5	2	1	1	5	3	2	3	4	4	4	2	2	3	2	1	1	4	5	1	2	3	2	5	5	4	2	2	2	4	5	5	5	5	2	2	1	5	3	4	5	5	5	2	1
3	5	4	1	2	1	2	2	3	5	2	2	4	2	4	1	2	2	4	1	1	2	4	5	2	2	4	2	1	5	4	3	2	5	4	4	2	1	4	2	1	3	4	2	2	3	2	4	3	2
1	2	3	1	1	1	1	1	1	1	3	2	4	1	3	2	1	1	1	1	1	1	3	3	2	1	3	2	4	4	4	4	4	3	4	5	5	3	4	3	3	4	5	2	3	3	3	3	2	2
2	4	4	1	1	2	1	1	1	1	1	1	3	1	1	1	1	1	4	1	1	1	4	2	1	5	1	1	1	1	4	4	2	4	4	4	4	4	4	4	4	4	4	2	3	3	3	4	2	3
3	4	1	3	2	1	1	1	4	5	4	3	4	1	2	3	1	1	3	2	2	1	4	1	3	4	2	2	1	2	4	3	2	5	4	5	4	4	4	4	1	4	5	2	2	3	2	2	2	2
1	2	3	2	1	2	3	1	3	4	3	3	4	2	2	4	2	2	4	2	1	1	2	2	2	3	2	2	2	4	4	4	2	5	4	4	4	4	4	3	2	3	4	3	3	4	4	4	3	4
4	3	4	1	2	3	4	2	2	1	2	3	1	3	2	2	2	4	5	1	1	1	2	3	2	1	4	4	4	4	5	3	3	4	4	4	4	1	4	2	2	2	4	1	3	1	2	1	4	3
4	4	4	2	1	1	2	1	1	3	2	2	4	5	5	5	2	4	5	1	1	1	1	4	2	2	1	4	2	4	4	4	4	5	4	5	4	4	2	2	1	2	4	2	2	1	2	4	4	2
3	5	1	2	2	2	2	2	2	5	2	3	4	4	3	3	2	2	2	2	2	2	4	3	2	2	3	3	3	4	4	3	3	4	4	4	3	4	3	3	3	3	5	2	2	3	3	4	3	3
3	2	4	2	2	2	1	1	3	4	3	4	3	3	3	2	4	4	3	2	2	2	2	2	2	2	2	2	3	2	4	4	4	4	4	4	4	4	3	3	3	3	4	2	2	2	2	2	2	2
2	3	4	2	2	3	2	1	1	1	1	1	2	4	2	3	2	2	1	4	2	1	1	2	2	5	2	2	4	4	5	4	1	4	4	4	4	3	3	5	3	4	4	3	2	1	2	2	2	2
2	4	4	2	1	2	1	1	1	4	3	4	2	4	3	4	2	1	3	2	1	2	2	3	2	3	4	2	4	5	4	3	2	4	4	5	3	4	4	3	2	2	5	2	3	2	2	1	2	3
4	4	1	2	1	1	2	1	1	3	2	2	4	5	5	5	2	4	5	1	1	1	1	4	2	2	1	4	2	4	4	4	4	5	4	5	4	4	2	2	1	2	4	2	2	1	2	4	4	2
4	3	4	1	2	3	4	2	2	1	2	3	1	3	2	2	2	4	5	1	1	1	2	3	2	1	4	1	4	4	5	3	3	4	4	4	4	1	4	2	2	2	4	1	3	1	2	1	2	3
3	4	3	3	2	1	1	1	4	5	4	3	4	1	1	1	1	1	3	2	2	1	4	1	3	4	2	2	1	2	4	3	2	5	4	5	4	4	4	4	1	4	5	3	3	3	3	3	2	2
2	3	4	2	2	3	2	1	1	1	1	1	2	3	2	3	2	2	1	4	2	1	1	2	2	5	2	4	4	4	5	4	1	4	4	4	4	3	3	5	3	4	4	3	2	1	2	2	1	2
1	4	1	1	1	2	1	1	1	5	2	2	3	2	3	1	1	1	1	1	1	1	2	2	2	2	1	2	3	2	4	3	2	5	4	5	4	5	4	3	2	4	5	2	1	2	2	2	1	2
2	2	4	1	1	2	2	1	3	5	3	3	3	2	2	2	3	3	2	1	1	3	2	2	2	2	2	2	1	2	4	4	2	4	4	5	5	2	5	4	4	2	1	1	2	2	2	3	2	2
1	5	4	1	1	1	1	1	1	4	4	4	5	5	5	5	5	5	5	1	1	1	5	5	5	5	5	5	5	5	3	3	3	3	3	3	3	3	3	3	3	3	5	4	4	5	4	2	5	5
1	5	4	1	1	1	1	1	1	4	4	4	5	5	5	5	5	5	5	1	1	1	5	5	1	5	5	5	5	5	3	3	3	3	3	3	3	3	3	3	3	3	5	4	4	5	4	2	5	5
1	4	4	3	3	4	3	2	4	4	3	5	4	3	3	3	2	4	3	1	1	1	4	3	5	5	4	5	3	5	5	3	2	4	3	4	4	3	4	4	3	5	5	1	2	1	2	2	4	3
3	4	4	3	2	2	2	4	3	2	3	3	3	4	3	3	4	3	4	3	2	2	3	3	3	4	4	3	4	4	4	4	3	4	3	4	3	3	4	3	3	4	4	3	4	4	4	4	5	5
2	3	3	2	3	4	2	3	3	4	4	3	3	3	3	3	4	5	4	2	1	2	3	4	2	3	3	3	4	5	4	5	4	4	3	4	4	3	4	4	4	5	5	3	4	4	4	4	4	4
4	5	4	3	1	2	1	1	1	3	4	1	4	4	3	4	1	1	3	1	1	1	3	3	2	1	4	4	4	4	5	5	3	5	3	4	3	4	4	2	4	4	5	3	3	4	4	2	4	4
2	3	4	2	4	4	4	1	4	4	4	3	4	3	4	3	4	4	4	2	2	1	4	4	2	3	4	3	4	4	4	3	4	4	3	3	4	3	3	4	3	3	4	2	2	2	2	2	5	4
3	3	4	3	3	3	3	3	3	3	3	3	4	4	3	3	3	3	3	3	2	2	3	3	4	4	4	3	3	3	4	3	2	4	3	3	2	4	2	3	3	3	3	3	3	3	3	3	5	5
2	3	5	2	4	3	2	4	4	3	4	3	3	3	1	3	4	4	4	3	4	3	4	4	3	4	5	4	3	3	5	4	3	4	3	5	5	3	3	4	5	4	3	2	3	3	4	5	3	5
2	3	1	5	3	2	2	2	2	5	3	4	3	4	3	4	3	1	2	2	2	1	3	3	4	3	4	4	3	5	4	3	3	4	3	2	1	3	4	2	1	3	4	3	4	5	4	3	4	3
1	3	1	5	5	3	2	1	1	5	3	4	3	4	4	3	2	1	2	1	1	1	3	2	3	3	4	4	2	4	4	4	2	4	3	2	3	3	4	2	1	3	5	5	5	5	5	5	4	5
5	4	4	4	4	5	4	3	5	4	3	5	5	4	3	4	5	5	4	2	1	4	5	4	4	5	4	1	3	4	5	5	4	5	3	4	3	4	5	2	3	4	5	3	4	4	5	4	5	3
3	4	4	3	4	4	2	4	3	5	5	4	4	3	4	4	2	3	3	2	4	2	2	4	5	5	4	4	4	3	4	2	4	4	3	5	4	4	5	5	4	4	5	4	5	4	4	3	5	3
4	2	4	4	2	1	1	5	3	5	4	4	5	4	4	4	1	2	4	2	2	2	3	5	3	5	5	5	4	3	3	2	1	3	3	5	4	4	4	3	2	2	3	4	3	4	4	3	4	4
3	3	3	3	2	3	1	3	3	3	4	3	4	3	3	4	1	1	1	2	2	2	3	2	3	4	3	2	2	4	4	3	3	3	3	4	4	4	3	3	3	3	3	3	4	4	3	3	5	5
2	4	4	3	3	3	2	3	2	5	4	3	4	5	4	4	2	4	5	1	2	1	5	2	4	4	4	3	4	4	4	4	3	3	3	2	3	2	3	2	2	4	4	3	3	3	3	3	4	5
2	4	3	2	3	4	2	3	3	4	2	3	5	5	5	4	4	4	5	3	2	1	4	3	2	3	4	5	5	3	5	5	4	3	3	4	4	5	4	3	4	5	4	5	2	4	3	3	5	4
3	3	3	3	3	4	3	3	3	3	3	2	4	4	3	4	2	3	3	3	2	1	3	3	3	3	3	3	3	3	3	3	3	4	3	3	4	3	3	4	4	4	5	4	4	4	4	4	4	4
2	3	3	5	3	2	2	2	2	5	3	4	3	4	3	4	3	1	2	2	2	1	3	3	3	3	4	5	3	5	4	3	3	4	3	2	1	3	4	2	1	3	4	3	4	5	4	3	4	3
2	3	3	3	2	3	3	2	1	3	3	3	3	3	4	3	3	3	3	3	3	1	3	3	3	3	4	3	4	3	3	3	3	3	3	3	4	4	4	4	4	4	4	4	4	4	3	4	4	4
3	4	4	3	4	4	2	4	3	5	5	4	4	3	4	4	2	3	3	2	4	2	2	4	2	5	4	4	4	3	4	2	4	4	3	5	4	4	5	5	4	4	5	4	5	4	4	3	5	3
3	4	4	4	4	5	3	4	4	2	4	3	4	4	2	3	4	3	4	3	4	3	4	4	4	3	3	4	4	4	4	4	3	3	3	4	4	3	4	2	2	3	4	3	4	5	5	3	4	5
3	3	3	3	4	4	4	3	4	4	3	3	3	3	3	3	3	3	3	3	3	1	4	4	3	3	4	3	4	4	4	3	4	4	3	3	4	3	3	4	3	3	4	3	3	4	3	3	4	4
2	3	2	2	2	2	2	3	3	4	4	2	5	4	4	4	2	3	3	2	2	2	3	3	3	3	3	3	2	3	3	3	3	3	3	4	4	3	4	3	3	4	4	5	4	3	4	4	4	5
2	2	2	3	2	2	2	3	3	3	4	3	3	3	4	4	3	3	3	3	2	2	3	3	1	1	4	4	3	3	4	3	3	5	3	3	3	3	5	4	3	3	5	3	3	4	3	4	4	3
4	5	1	3	1	2	1	1	1	3	4	1	4	4	3	4	1	1	3	1	1	1	3	3	2	1	4	1	4	4	5	5	3	5	3	4	3	4	4	2	4	4	5	3	3	4	4	2	4	4
2	5	2	5	4	5	4	5	4	5	4	5	4	5	4	5	4	5	4	3	2	3	4	3	4	3	4	3	4	5	5	4	3	4	3	4	3	4	3	4	3	4	3	4	3	4	3	4	4	3
4	5	4	4	3	4	5	4	3	2	4	2	4	3	5	4	4	3	5	2	4	3	5	4	4	5	4	5	3	5	4	5	4	5	3	5	2	4	4	3	5	4	5	2	4	3	5	4	3	5
2	5	4	4	2	1	2	3	2	5	4	4	5	4	3	3	4	2	4	1	2	1	2	4	2	3	4	4	4	4	5	4	4	4	3	4	4	5	5	4	2	4	4	5	4	5	4	4	5	4
3	3	3	3	2	3	3	3	3	5	3	3	4	3	4	4	4	4	4	2	1	2	4	4	3	2	4	3	4	4	4	4	4	4	3	4	4	4	4	3	3	4	4	3	4	4	4	4	5	4
2	3	4	4	3	4	2	1	3	5	3	4	4	3	3	3	4	4	5	4	2	3	4	4	3	4	4	5	4	4	4	3	3	4	3	2	3	3	4	4	2	4	3	2	4	3	4	4	3	4
1	3	1	5	5	3	2	1	1	5	3	4	3	4	4	3	2	1	2	1	1	1	3	2	4	3	4	4	2	4	4	4	2	4	3	2	3	3	4	2	1	3	5	2	2	5	4	5	4	5
1	4	2	5	1	3	4	4	1	2	2	2	4	3	4	5	2	2	2	2	2	3	3	5	2	3	4	4	4	5	3	3	3	3	3	3	3	3	4	4	3	4	4	4	4	4	4	4	3	4
2	3	4	2	2	1	2	2	2	4	3	2	4	3	3	4	2	2	3	4	2	2	3	2	4	3	4	3	2	2	2	3	2	3	3	3	2	2	3	2	2	3	4	4	4	4	4	4	5	5
3	3	3	3	3	2	2	2	3	2	3	3	3	2	3	2	4	4	4	2	2	2	2	2	2	2	2	3	2	4	3	3	3	3	3	3	3	4	4	4	3	4	4	4	4	4	4	4	4	3
2	4	3	1	1	2	1	1	2	4	3	2	2	2	2	2	1	1	5	1	1	1	2	2	2	5	3	3	2	3	4	3	2	3	3	4	4	2	3	2	2	2	4	3	3	3	3	3	5	5
2	2	2	5	3	4	5	4	3	3	5	4	3	4	5	5	3	3	5	3	3	1	3	5	3	4	3	4	3	3	5	4	5	3	3	5	3	5	3	2	4	5	3	4	5	2	4	5	3	4
3	3	3	3	4	4	3	5	4	3	3	3	4	5	4	4	4	4	4	2	2	2	4	4	2	4	1	4	4	4	4	2	2	2	3	3	3	2	4	3	3	4	4	2	4	5	4	2	4	4
3	4	4	2	2	3	3	4	4	4	4	3	5	4	4	4	3	2	2	2	2	1	2	4	5	5	4	4	3	4	4	4	4	5	3	4	3	4	3	4	4	4	5	3	5	5	5	5	2	2
3	4	4	4	4	5	3	4	4	2	4	3	4	3	2	3	4	3	4	3	4	3	4	4	4	3	3	4	4	4	4	4	3	3	3	4	4	3	4	2	2	3	4	3	4	5	5	3	4	5
2	2	2	5	3	4	5	4	3	3	5	4	3	4	5	2	3	3	5	3	3	1	3	5	3	4	3	4	3	3	5	4	5	3	3	5	3	5	3	2	4	5	3	4	5	2	4	5	3	4
1	4	4	3	3	4	3	2	4	4	3	5	4	5	4	3	2	4	3	1	1	1	4	3	2	5	4	4	3	5	5	3	2	4	3	4	4	3	4	4	3	5	5	3	2	3	4	4	4	3
4	2	1	4	2	1	1	5	3	5	4	4	5	4	4	4	1	2	4	2	2	2	3	5	3	5	5	5	4	3	3	2	1	3	3	5	4	4	4	3	2	2	3	4	3	4	4	3	4	4
2	4	3	2	3	3	1	1	3	2	3	4	4	4	4	4	4	4	3	2	3	3	3	3	2	4	3	3	4	4	4	2	1	3	3	3	4	3	4	3	2	3	3	4	4	3	4	4	4	4
3	4	2	3	2	2	2	4	3	2	3	3	3	4	3	3	4	3	4	3	2	2	3	3	3	4	4	3	4	4	4	4	3	4	3	4	3	3	4	3	3	4	4	3	4	4	4	4	4	4
2	3	1	2	3	4	2	3	3	4	4	3	3	3	3	3	4	5	4	2	1	2	3	4	2	3	3	3	4	5	4	5	4	4	3	4	4	3	4	4	4	5	5	3	4	4	4	4	4	4
3	3	3	3	2	3	2	2	3	3	2	2	4	4	4	3	2	3	3	2	2	3	3	4	4	4	4	3	4	4	4	4	3	3	3	5	4	4	4	3	4	3	4	4	4	4	3	4	3	4
3	3	4	3	3	3	3	3	3	3	3	3	1	2	2	2	1	1	3	3	2	2	3	3	3	5	4	4	3	4	3	3	3	3	3	3	4	4	3	4	4	4	4	4	4	4	4	4	4	4
2	4	3	3	2	2	1	1	1	3	3	2	4	4	3	3	2	1	3	1	1	2	2	4	1	1	2	1	3	4	5	4	1	4	3	5	5	4	4	2	2	3	5	1	4	3	2	3	4	4
2	3	3	2	2	1	1	1	1	3	3	4	2	3	3	3	2	2	3	2	2	2	2	2	1	1	2	2	2	3	4	3	2	3	3	4	2	2	3	2	2	2	4	1	3	2	2	3	5	5
2	5	2	5	4	5	4	5	4	5	4	5	4	5	4	5	4	5	4	3	2	3	4	3	2	3	4	3	4	5	5	4	3	4	3	4	3	4	3	4	3	4	3	4	3	4	3	4	4	3
5	4	4	5	5	3	3	3	5	5	3	4	4	4	4	4	4	4	4	3	4	4	3	3	4	4	4	3	3	4	5	4	4	3	3	4	4	4	3	3	3	3	4	4	4	4	4	4	4	4
4	4	5	5	4	3	3	3	5	5	4	4	4	4	4	4	4	4	4	3	3	3	3	3	4	4	4	4	3	4	4	4	4	4	3	4	3	4	3	3	3	4	4	4	4	4	4	4	4	4
4	3	3	4	4	4	4	4	4	4	4	4	4	4	4	5	3	3	3	2	1	3	3	2	4	4	4	3	4	4	4	4	4	4	3	3	3	3	4	3	3	3	3	4	4	4	4	4	3	4
4	5	1	4	3	4	5	4	3	2	4	2	4	3	5	4	4	3	5	2	4	3	5	4	4	5	4	4	3	5	4	5	4	5	3	5	2	4	4	3	5	4	5	2	4	3	5	4	3	5
2	3	2	5	4	3	4	5	4	3	2	3	4	3	4	5	4	3	4	1	2	4	3	4	2	3	4	5	4	3	3	4	5	4	3	4	5	4	3	2	3	4	5	4	3	2	3	4	4	3
2	3	2	3	4	3	4	5	4	3	4	3	4	3	5	4	4	3	4	3	1	2	3	4	2	3	4	3	4	3	4	3	5	4	3	4	5	4	3	4	3	4	3	4	3	4	3	4	3	5
2	3	4	4	3	4	2	1	3	5	3	4	4	5	4	3	4	4	5	4	2	3	4	4	3	4	4	5	4	4	4	3	3	4	3	2	3	3	4	4	2	4	3	2	4	3	4	4	3	4
1	4	2	5	3	4	3	4	4	3	3	2	4	4	4	4	4	3	4	3	2	3	4	4	3	3	3	3	3	3	3	3	3	3	3	3	3	3	3	2	2	3	3	1	2	1	2	2	4	4
2	4	4	3	2	3	2	4	3	5	3	2	4	3	4	4	3	4	5	2	1	2	4	3	3	2	4	3	5	4	4	3	3	4	3	5	3	4	4	3	3	4	5	3	4	4	5	4	5	4
2	2	1	5	2	3	2	1	2	5	3	2	4	5	4	4	4	2	5	1	1	1	4	3	4	5	4	3	5	4	4	5	2	4	3	3	2	5	3	3	1	4	4	5	5	4	5	4	4	5
1	5	1	4	2	1	4	4	3	2	1	3	4	3	4	5	2	1	4	2	2	1	3	5	2	3	4	4	4	5	4	3	3	4	3	4	4	3	4	3	3	3	4	3	4	4	3	4	3	3
5	5	3	2	1	1	1	1	1	5	5	1	3	4	4	4	4	4	3	3	2	2	4	3	3	3	4	4	4	3	3	4	4	4	3	3	3	4	4	4	3	3	4	4	4	4	3	3	4	4
4	3	3	2	2	2	3	3	3	3	2	3	3	3	3	3	2	2	3	3	2	2	3	3	4	3	4	3	4	3	3	4	3	3	3	4	4	4	4	3	4	4	4	2	3	3	3	3	4	4
2	4	3	3	3	2	2	1	3	1	3	4	4	3	4	3	3	2	3	1	2	2	3	1	3	4	3	2	3	2	5	4	3	2	3	4	4	3	4	2	2	3	4	1	3	3	2	4	3	2
2	2	1	2	2	4	2	1	3	5	4	4	4	2	3	3	2	1	2	2	2	1	2	3	4	3	2	3	3	3	4	3	3	4	3	4	4	3	3	4	4	4	5	2	4	4	4	4	4	4
2	2	3	3	2	3	2	1	3	2	2	2	2	2	3	4	4	3	3	4	2	3	3	3	3	3	3	3	2	3	3	3	3	3	3	3	3	4	4	4	3	4	4	4	4	4	4	4	4	4
2	4	4	3	3	3	2	3	2	5	4	3	4	5	4	4	2	4	5	1	2	1	5	2	4	2	4	3	4	4	4	4	3	3	3	2	3	2	3	2	2	4	4	4	4	4	4	3	4	5
1	3	3	3	3	3	5	4	3	3	3	4	5	4	2	3	4	4	4	2	4	4	3	4	2	4	4	2	3	3	4	4	4	2	3	4	4	4	4	2	3	4	4	4	4	4	5	4	5	4
3	3	3	4	4	3	1	3	3	5	3	3	4	4	3	3	3	3	3	2	3	3	3	5	3	3	3	4	3	3	3	3	3	3	3	2	4	3	4	4	2	4	3	3	4	4	4	3	4	4
3	3	4	3	3	3	3	2	3	2	4	3	4	3	4	4	2	2	4	3	2	3	3	4	3	3	3	3	3	4	4	4	4	4	3	3	2	2	3	3	3	2	4	3	3	4	3	4	3	3
2	5	2	2	2	2	2	2	2	4	4	2	5	4	4	4	2	2	4	2	2	2	3	3	2	4	3	2	2	3	4	3	3	4	3	4	4	2	4	3	3	4	4	5	4	3	3	4	4	5
4	5	4	2	3	2	2	2	2	5	2	2	3	2	3	3	2	2	3	4	2	2	4	3	3	3	4	4	4	4	3	3	2	3	3	3	3	2	4	2	3	3	4	3	4	3	4	4	4	4
1	2	1	3	3	2	2	3	3	3	4	3	5	3	4	4	3	4	3	1	2	2	3	4	1	1	3	3	4	4	4	2	3	5	3	4	4	3	5	4	2	3	5	3	4	4	3	4	4	3
4	5	1	2	3	2	2	2	2	5	2	2	3	2	3	3	2	2	3	4	2	2	4	3	4	3	4	2	4	4	3	3	2	3	3	3	3	2	4	2	3	3	4	3	4	3	4	4	4	4
2	4	3	3	2	2	1	1	2	4	3	2	5	2	3	3	3	4	5	2	3	2	4	2	2	2	2	2	3	3	4	3	4	4	3	4	4	4	3	4	3	4	3	2	4	4	3	3	4	4
1	3	3	2	2	1	1	1	1	4	2	3	2	2	2	2	1	1	1	1	1	1	1	2	1	1	2	2	2	1	3	3	2	3	3	3	1	1	3	2	2	2	3	1	2	3	1	1	3	3
2	5	4	4	4	4	3	4	3	5	4	3	4	4	5	4	3	4	4	3	3	2	4	3	3	3	4	4	5	4	3	4	5	4	3	4	4	3	3	4	4	5	3	4	5	4	4	5	4	3
2	2	4	3	3	4	4	4	4	4	4	4	4	4	4	4	4	3	4	4	4	3	4	2	3	3	3	3	4	4	4	3	2	2	3	4	3	2	3	2	2	2	4	3	4	4	4	2	4	4
3	4	3	4	4	3	4	4	3	4	4	3	4	4	3	3	3	2	2	3	4	3	4	4	3	2	3	4	3	3	4	4	5	4	3	4	3	3	4	4	3	3	3	2	2	3	2	3	3	4
3	4	3	3	3	3	3	2	3	4	3	4	3	4	3	4	3	4	3	3	3	2	3	4	4	3	4	5	3	5	3	4	3	3	3	3	4	3	3	4	3	3	3	4	3	3	3	3	3	4
1	4	2	5	3	4	3	4	4	3	3	2	4	4	3	2	4	3	4	3	2	3	4	4	3	3	3	3	3	3	3	3	3	3	3	3	3	3	3	2	2	3	3	3	2	3	4	3	4	4
3	4	4	2	2	4	3	2	3	4	4	3	4	3	4	2	2	2	4	2	2	2	3	4	4	4	4	3	3	4	4	3	2	3	3	4	4	2	4	3	3	3	4	3	4	4	3	3	4	4
3	3	3	3	3	3	3	3	3	3	3	3	3	3	4	4	2	2	2	2	2	3	3	4	4	3	4	3	3	4	4	4	4	4	3	3	4	2	3	2	3	2	3	4	3	4	3	4	3	3
2	3	3	3	3	4	3	3	2	4	3	4	3	2	2	2	3	3	4	2	3	2	2	3	3	3	3	3	2	3	3	3	3	3	3	3	2	2	3	3	3	3	3	3	4	3	3	4	3	3
2	3	2	4	3	4	3	2	2	4	4	4	3	2	2	2	3	4	4	2	2	2	2	3	2	3	4	3	2	3	3	3	2	3	3	3	2	2	3	3	2	3	4	4	4	3	3	4	3	4
3	3	3	2	3	3	3	3	2	3	3	2	3	3	3	3	4	4	4	4	4	4	2	4	2	4	2	1	2	1	3	3	2	3	3	5	4	3	3	2	3	3	5	3	3	3	3	4	5	5
2	2	1	2	2	4	2	1	3	5	4	4	4	2	3	3	2	1	2	2	2	1	2	3	4	3	2	3	4	5	4	3	3	4	3	4	4	3	3	4	4	4	5	2	4	4	4	4	4	4
5	5	3	2	1	1	1	1	1	5	5	1	3	1	4	4	4	4	3	3	2	2	4	3	3	3	4	4	4	3	3	4	4	4	3	3	3	4	4	4	3	3	4	4	4	4	3	3	4	4
3	3	3	3	3	1	1	2	3	4	3	2	3	3	3	3	4	4	4	4	2	1	4	3	3	2	3	4	3	4	3	3	3	3	3	3	3	3	4	4	4	4	4	4	4	5	5	4	4	3
2	4	1	3	3	2	2	1	3	1	3	4	4	3	4	3	3	2	3	1	2	2	3	1	3	4	3	2	3	2	5	4	3	2	3	4	4	3	4	2	2	3	4	1	3	3	2	4	3	2
3	4	3	3	3	2	2	2	2	2	3	3	4	2	2	2	4	4	4	1	1	1	3	2	2	3	3	3	2	4	4	3	3	4	3	4	4	4	4	3	3	3	3	4	4	4	4	4	4	3
3	3	3	3	2	2	2	3	2	3	2	2	3	2	3	3	3	3	3	4	2	3	3	3	2	3	3	2	3	3	3	3	3	3	3	4	4	3	4	3	4	4	4	4	4	4	4	4	3	4
2	2	4	3	2	2	2	2	3	2	2	3	4	3	2	3	2	3	3	3	1	3	3	3	3	3	3	2	3	3	3	2	3	3	3	3	4	5	4	3	3	3	5	3	4	3	3	4	4	5
3	3	4	3	2	2	2	3	2	3	2	2	2	2	2	3	3	3	3	3	3	2	2	2	4	4	4	2	2	3	3	3	3	3	3	3	3	2	3	3	3	3	4	3	3	3	3	4	4	3
2	3	3	1	1	2	1	1	1	2	2	3	4	3	3	3	1	1	3	2	2	1	3	3	4	3	3	4	4	4	4	3	2	4	3	4	3	2	4	3	3	3	4	3	4	3	3	4	3	4
2	4	3	2	3	4	2	3	3	4	2	3	5	5	5	5	4	4	5	3	2	1	4	3	4	2	2	5	5	3	5	5	4	3	3	4	4	5	4	3	4	5	4	5	2	4	3	3	2	2
3	3	3	4	3	3	3	3	4	3	3	3	3	4	4	4	2	2	2	2	2	2	3	4	2	4	2	3	4	3	3	3	3	3	3	3	4	4	3	3	3	3	3	3	3	3	4	4	4	4
4	3	4	4	2	2	2	3	3	4	4	3	3	4	4	4	2	2	2	2	2	3	4	3	4	2	2	3	3	3	4	3	3	4	3	3	3	3	3	3	2	4	3	3	3	3	4	4	4	4
3	2	4	4	4	4	1	2	2	5	4	3	4	4	3	3	3	2	4	2	2	3	4	5	3	5	3	2	3	3	4	3	3	3	3	2	4	3	3	4	2	4	5	2	4	4	3	3	4	4
3	3	3	3	3	3	2	3	4	4	4	4	4	3	3	3	1	3	3	2	2	3	3	3	3	3	4	3	2	3	3	3	3	3	3	4	4	3	3	3	3	3	3	2	4	4	4	3	4	4
2	4	2	3	3	4	3	4	3	3	4	3	2	3	4	4	3	2	4	3	2	3	4	3	4	3	3	4	3	2	3	2	3	4	3	2	4	3	3	3	4	3	2	2	3	4	3	2	4	3
2	3	2	5	4	3	3	2	4	3	3	3	4	4	2	3	4	3	4	4	4	3	4	3	4	4	5	4	3	4	4	2	3	4	3	4	5	4	3	4	5	4	3	2	3	4	5	4	3	2
3	3	3	3	3	3	3	3	3	3	3	3	3	3	3	2	2	2	2	3	3	3	3	3	3	2	3	2	2	2	3	3	3	3	3	4	3	3	3	3	3	3	3	3	3	3	3	3	3	3
3	4	3	3	3	3	2	3	3	2	3	3	3	3	3	3	3	3	3	2	2	3	3	3	2	2	3	2	2	2	3	3	2	3	3	4	4	3	3	3	3	3	3	3	3	3	3	3	4	4
3	4	3	4	4	3	1	3	4	4	3	2	2	2	2	2	3	2	3	3	2	4	2	3	3	3	2	3	3	2	3	2	3	2	3	2	4	3	3	3	3	3	4	3	2	3	3	3	4	4
3	4	3	3	2	2	3	2	2	4	3	3	3	3	3	3	4	2	2	2	2	2	3	2	4	2	2	2	2	2	4	3	2	4	3	4	3	4	3	3	3	3	5	3	3	3	3	3	4	4
2	4	1	2	3	3	1	1	3	2	3	4	4	4	4	4	4	4	3	2	3	3	3	3	2	4	3	3	4	4	4	2	1	3	3	3	4	3	4	3	2	3	3	4	4	3	4	4	4	4
2	4	4	2	2	2	2	2	2	4	3	3	3	2	3	3	2	2	2	2	2	2	3	3	3	4	4	2	4	4	4	3	3	3	3	4	2	2	4	3	2	3	4	3	3	3	3	3	3	4
2	4	4	1	1	2	1	1	2	4	3	3	4	4	4	2	2	2	4	2	2	2	3	3	2	3	3	4	4	4	4	3	2	4	3	4	4	2	4	3	3	4	4	3	5	5	5	5	4	4
2	4	1	3	2	2	1	1	2	4	3	2	5	2	3	3	3	4	5	2	3	2	4	2	2	3	4	2	3	3	4	3	4	4	3	4	4	4	3	4	3	4	3	2	4	4	3	3	4	4
2	4	1	3	2	2	1	1	1	3	3	2	4	4	3	3	2	1	3	1	1	2	2	4	2	1	2	1	3	4	5	4	1	4	3	5	5	4	4	2	2	3	5	1	4	3	2	3	4	4
3	3	3	4	3	3	4	3	3	4	4	4	4	4	4	4	3	3	3	3	3	3	3	3	3	3	3	4	3	3	4	4	5	4	3	4	3	3	4	4	3	3	3	4	4	3	3	3	3	4
3	4	4	2	2	4	3	2	3	4	4	3	4	4	4	3	2	2	4	2	2	2	3	4	4	4	4	3	3	4	4	3	2	3	3	4	4	2	4	3	3	3	4	3	4	4	3	3	4	4
3	4	4	3	3	3	2	2	2	5	3	3	4	4	4	4	3	2	3	1	1	2	3	3	4	3	4	4	4	4	4	4	4	4	3	3	2	2	3	3	3	4	5	4	3	3	3	4	3	3
2	5	4	4	2	1	2	3	2	5	4	4	5	4	3	3	4	2	4	1	2	1	2	4	2	3	4	2	4	4	5	4	4	4	3	4	4	5	5	4	2	4	4	5	4	5	4	4	5	4
1	4	3	3	3	3	5	3	4	4	4	3	3	3	3	3	3	3	3	3	2	2	3	2	2	3	3	3	3	4	4	3	3	3	3	3	4	4	4	4	4	3	5	4	3	4	3	3	4	4
2	4	4	4	4	4	3	3	3	3	3	4	2	2	2	3	3	3	3	3	3	3	3	4	3	4	3	3	3	4	4	3	3	4	3	3	3	3	3	4	4	3	3	3	4	3	3	4	3	3
3	4	1	3	3	3	3	2	3	4	3	4	3	4	3	4	3	4	3	3	3	2	3	4	2	3	4	3	3	5	3	4	3	3	3	3	4	3	3	4	3	3	3	4	3	3	3	3	3	4
3	3	3	3	3	2	3	3	3	4	3	3	4	3	3	3	2	2	2	2	2	2	2	4	4	4	4	2	3	3	4	3	4	3	3	3	3	3	3	3	3	4	3	3	4	3	3	3	3	4
2	3	4	2	2	1	1	3	4	5	3	3	4	4	5	2	1	1	5	2	2	2	3	4	2	3	4	3	2	3	3	3	4	3	3	2	3	3	3	3	2	3	3	2	3	2	3	4	3	4
2	3	3	3	4	4	3	3	3	2	3	2	2	3	2	3	4	3	4	3	2	3	3	4	2	2	2	4	3	3	4	2	2	3	3	2	3	4	3	3	4	3	3	2	3	3	2	3	4	3
3	4	3	2	2	3	3	1	3	3	3	3	3	2	3	3	3	3	3	3	3	1	3	3	3	3	3	3	3	3	3	3	3	3	3	3	4	3	3	4	3	4	3	3	4	3	3	3	3	3
2	4	4	1	2	1	1	3	2	4	2	1	3	4	4	4	2	4	3	1	1	1	3	2	4	3	4	4	4	4	4	4	3	4	3	4	4	2	2	3	3	4	5	2	3	2	3	3	2	4
3	4	4	2	2	2	2	2	2	3	2	2	3	3	2	3	2	2	2	4	4	2	2	2	4	4	4	2	2	3	3	3	3	3	3	3	3	2	3	3	3	3	4	3	4	4	2	3	4	3
2	2	1	1	1	2	1	1	1	3	2	4	4	3	3	3	1	1	1	1	1	1	3	2	1	5	3	5	4	5	4	4	3	4	3	5	5	4	3	2	2	4	5	3	4	3	3	4	2	4
2	3	1	1	1	2	1	1	1	2	2	3	4	3	3	2	1	1	3	2	2	1	3	3	4	2	3	2	4	4	4	3	2	4	3	4	3	2	4	3	3	3	4	3	4	3	3	4	3	4
3	5	4	3	4	3	2	3	3	5	4	4	5	4	5	4	3	2	2	2	1	2	4	3	3	3	4	4	4	4	4	4	4	4	3	4	3	3	3	3	3	4	5	4	4	4	4	4	3	4
3	4	4	2	2	3	3	4	4	4	4	3	5	4	4	4	3	2	2	2	2	1	2	4	2	5	4	4	3	4	4	4	4	5	3	4	3	4	3	4	4	4	5	2	2	3	2	3	2	2
4	4	3	3	2	2	2	3	4	4	4	4	4	3	3	3	1	2	3	2	2	3	4	3	3	4	4	2	2	3	4	4	3	3	3	4	4	2	3	2	2	3	4	2	4	4	4	3	4	4
2	3	3	3	3	3	3	4	3	3	4	3	2	3	4	4	3	3	3	3	3	3	3	3	4	3	3	3	3	3	3	3	3	4	3	2	3	3	3	3	3	3	2	3	3	4	3	3	3	3
2	2	4	3	2	2	3	2	4	5	3	2	3	4	4	3	3	2	4	3	3	2	4	3	3	3	4	3	4	4	4	4	4	4	3	4	4	4	4	3	3	4	4	4	3	3	4	3	3	3
3	5	3	4	3	3	2	1	3	3	3	3	3	3	3	3	2	2	2	2	2	3	1	3	3	2	3	3	2	3	3	3	3	3	3	3	4	4	4	3	4	4	4	3	2	3	4	4	4	3
3	4	1	4	4	3	1	3	4	4	3	2	2	2	3	2	3	2	3	3	2	4	2	3	3	3	2	3	3	2	3	2	3	2	3	2	4	3	3	3	3	3	4	3	2	3	3	3	4	4
2	4	4	2	2	2	2	2	2	4	3	3	3	2	3	3	2	2	2	2	2	2	3	3	3	4	4	4	4	4	4	3	3	3	3	4	2	2	4	3	2	3	4	3	3	3	3	3	3	4
2	4	4	1	1	2	1	1	2	4	3	3	4	4	2	2	2	2	4	2	2	2	3	3	2	3	3	2	4	4	4	3	2	4	3	4	4	2	4	3	3	4	4	3	2	4	4	4	4	4
1	4	4	3	2	2	1	1	2	5	2	1	3	3	3	3	1	1	5	1	1	1	2	3	2	4	3	4	4	4	5	3	3	3	3	4	2	3	3	2	2	2	4	2	3	2	3	3	4	4
4	4	4	4	4	4	4	4	4	4	4	4	4	4	3	4	4	4	2	4	4	2	2	2	4	4	4	4	4	4	4	4	2	4	3	4	4	3	2	4	3	4	2	4	4	4	4	4	4	2
2	4	3	3	3	3	2	3	4	3	3	3	5	5	5	5	3	3	3	2	2	3	2	3	4	5	5	3	3	3	4	4	4	4	3	3	3	3	4	4	4	4	4	2	2	3	2	3	3	3
2	4	1	3	3	3	2	3	4	3	3	3	5	5	5	5	3	3	3	2	2	3	2	3	4	5	5	3	3	3	4	4	4	4	3	3	3	3	4	4	4	4	4	4	4	4	4	4	3	3
2	3	4	2	2	1	1	3	4	5	3	3	4	4	5	5	1	1	5	2	2	2	3	4	2	2	2	3	2	3	3	3	4	3	3	2	3	3	3	3	2	3	3	2	3	2	3	4	3	4
3	3	3	3	3	3	3	3	3	2	3	3	2	3	2	3	3	3	4	3	3	3	3	4	3	2	2	3	3	3	3	2	3	3	3	3	3	4	3	3	3	3	3	4	3	3	3	3	3	3
4	2	4	4	2	2	4	4	2	1	3	3	2	2	2	3	3	3	3	4	3	3	4	3	3	2	3	4	3	3	2	3	3	3	3	3	3	3	2	3	2	3	3	2	3	3	3	3	3	3
4	4	4	2	2	2	2	3	2	3	2	2	3	2	3	4	2	2	2	3	2	2	3	3	3	4	4	3	4	3	4	4	4	3	3	4	4	3	4	3	4	3	4	2	3	3	3	3	4	4
2	4	3	2	2	2	5	1	4	1	3	3	3	2	3	3	3	3	3	2	1	2	3	3	3	3	4	4	2	3	4	4	3	3	3	3	4	3	3	4	3	4	3	2	4	3	3	2	3	4
1	2	1	2	1	3	1	1	1	5	4	5	5	3	4	4	1	2	5	2	1	1	2	4	4	4	3	1	2	3	4	2	2	4	3	4	5	4	3	4	3	2	5	2	4	4	4	3	2	4
3	4	4	3	2	2	2	2	3	4	3	2	2	2	2	2	3	3	3	2	2	2	3	2	4	2	2	3	3	3	4	3	3	4	3	4	4	3	3	3	3	3	4	4	3	5	4	3	4	4
1	3	4	3	2	1	2	3	3	2	2	3	4	3	2	3	2	3	4	2	1	1	3	4	4	3	3	2	3	3	5	2	2	3	3	5	4	5	4	2	2	3	5	3	4	3	3	4	4	5
3	5	4	3	4	3	2	3	3	5	4	4	5	4	5	4	3	2	2	2	1	2	4	3	3	3	4	2	4	4	4	4	4	4	3	4	3	3	3	3	3	4	5	3	3	3	3	4	3	4
2	3	3	3	2	3	3	2	2	5	3	3	4	4	4	4	3	4	3	3	2	3	3	3	2	3	2	2	2	2	3	3	3	3	3	4	3	4	3	3	4	3	4	3	3	4	3	3	3	3
2	2	4	3	2	2	3	2	4	5	3	2	3	4	4	3	3	2	4	3	3	2	4	3	4	3	4	3	4	4	4	4	4	4	3	4	4	4	4	3	3	4	4	4	3	3	4	3	3	3
3	4	3	3	2	2	3	2	2	4	3	3	3	3	3	3	4	2	2	2	2	2	3	2	4	2	2	2	2	4	4	3	2	4	3	4	3	4	3	3	3	3	5	3	3	3	3	3	4	4
3	3	3	2	2	3	2	1	2	2	3	2	3	3	2	2	2	2	3	3	3	2	3	3	2	3	2	2	3	3	3	3	3	3	3	3	3	3	3	3	3	3	3	3	4	4	4	3	3	3
4	5	4	2	2	2	2	3	3	4	3	2	4	3	4	4	2	2	4	2	2	2	3	3	3	2	2	4	5	4	3	3	2	3	3	3	3	3	4	2	2	2	3	3	4	4	4	4	4	4
4	5	4	2	2	2	2	3	3	4	3	2	4	3	4	4	2	2	4	2	2	2	3	3	3	2	2	4	1	4	3	3	2	3	3	3	3	3	4	2	2	2	3	3	4	4	4	4	4	4
2	3	2	3	2	3	2	2	2	5	4	4	4	4	4	4	3	4	4	2	2	2	3	3	2	3	3	2	2	2	3	3	3	3	3	4	4	4	3	2	4	4	4	2	3	3	3	3	3	3
2	5	1	5	2	3	2	1	2	5	3	2	4	5	4	3	4	2	5	1	1	1	4	3	4	5	4	3	5	4	4	5	2	4	3	3	2	5	3	3	1	4	4	5	5	4	5	4	4	5
4	2	4	4	2	2	4	4	2	1	3	3	2	2	2	3	3	3	3	4	3	3	4	3	3	2	3	4	3	3	2	3	3	3	3	3	3	3	2	3	2	3	3	2	3	3	3	3	3	3
3	4	4	3	2	2	2	2	3	4	3	2	2	2	3	2	3	3	3	2	2	2	3	2	4	2	2	3	3	3	4	3	3	4	3	4	4	3	3	3	3	3	4	4	3	5	4	3	4	4
3	3	4	2	2	2	2	2	2	3	2	2	4	2	3	3	3	2	4	4	2	3	3	3	2	4	3	2	2	3	4	3	3	4	3	4	4	3	4	3	3	4	4	4	4	4	4	4	3	4
5	1	3	2	2	2	1	1	2	4	3	2	2	1	1	1	1	1	4	2	2	2	3	3	3	2	3	3	3	3	4	3	3	4	3	2	2	3	4	3	3	3	4	4	4	4	4	4	2	4
1	4	4	3	1	2	4	2	4	5	4	3	4	4	4	4	3	3	5	1	1	1	2	2	3	4	4	3	5	5	4	3	2	4	3	5	3	3	3	3	3	4	4	2	3	3	4	3	3	3
1	4	3	2	3	4	5	4	3	2	3	4	5	4	3	2	3	4	5	2	3	4	3	4	1	4	3	2	3	4	5	4	3	2	3	4	5	4	3	2	3	4	5	4	4	4	4	4	2	2
3	4	4	2	3	4	3	3	3	4	3	3	4	3	3	3	4	3	3	2	2	2	3	3	3	4	4	3	3	4	4	3	4	3	3	3	2	3	2	3	3	3	4	3	3	3	3	3	3	3
3	2	3	3	3	3	3	3	3	3	3	2	4	3	2	3	3	3	3	3	3	1	2	2	2	2	2	2	2	4	3	2	2	3	3	3	3	3	3	4	3	3	4	4	4	4	4	4	2	4
2	4	4	2	1	1	4	3	2	2	2	2	4	3	2	3	1	1	3	2	2	3	3	3	2	3	3	2	3	4	3	3	3	3	3	3	3	2	4	2	2	3	4	3	5	5	5	5	3	3
2	3	4	2	2	2	2	1	2	2	3	3	3	4	3	2	2	2	3	2	2	2	3	4	2	2	2	2	3	4	4	4	2	3	3	2	2	3	4	2	2	3	4	3	3	3	2	2	3	3
2	4	4	2	1	1	4	3	2	2	2	2	4	3	2	2	1	1	3	2	2	3	3	3	2	3	3	2	3	4	3	3	3	3	3	3	3	2	4	2	2	3	4	2	2	2	3	3	3	3
3	2	3	2	2	3	2	1	2	4	2	3	3	2	2	2	3	3	3	2	2	2	2	2	3	4	3	2	5	4	4	3	1	3	3	4	2	2	3	2	2	3	4	2	3	3	3	2	2	3
2	3	4	2	2	2	2	1	2	2	2	2	3	2	3	3	2	2	2	2	2	2	3	3	3	3	3	3	3	3	4	3	3	3	3	4	3	3	3	3	3	3	4	3	3	3	3	3	3	3
1	4	4	3	2	2	1	1	2	5	2	1	3	1	1	1	1	1	5	1	1	1	2	3	2	4	3	2	4	4	5	3	3	3	3	4	2	3	3	2	2	2	4	2	3	2	3	3	4	4
3	4	3	1	1	1	1	1	3	4	3	2	3	1	2	1	2	2	2	3	1	1	3	2	3	2	4	2	3	3	4	3	2	3	3	4	4	3	3	2	2	3	5	3	3	4	4	3	4	4
4	5	3	5	4	3	4	4	4	3	4	2	4	4	5	4	4	4	2	2	4	2	2	4	4	4	4	4	4	5	4	4	2	4	3	4	4	3	2	4	3	4	2	4	3	2	4	3	4	2
3	4	4	3	3	3	2	2	2	5	3	3	4	4	4	4	3	2	3	1	1	2	3	3	2	3	4	4	4	4	4	4	4	4	3	3	2	2	3	3	3	4	5	4	3	3	3	4	3	3
3	4	4	4	2	2	2	1	2	5	3	2	4	4	4	3	3	3	4	2	1	3	3	4	2	4	3	2	3	4	4	3	3	3	3	4	3	3	4	3	3	3	4	4	4	4	4	4	2	2
2	5	3	3	2	2	2	2	3	2	2	3	4	4	4	4	2	2	4	2	2	2	3	4	2	3	3	2	3	3	3	3	3	4	3	4	3	3	4	3	3	3	4	4	4	4	4	3	2	2
3	3	3	2	2	3	3	3	3	4	3	3	4	2	2	2	3	3	4	3	3	2	3	3	2	3	2	3	2	3	4	3	3	3	3	4	3	3	3	2	3	3	3	3	3	4	3	4	3	3
2	4	4	1	2	1	1	3	2	4	2	1	3	4	3	2	2	4	3	1	1	1	3	2	2	3	4	2	4	4	4	4	3	4	3	4	4	2	2	3	3	4	5	2	3	2	3	3	2	4
5	1	3	2	2	2	1	1	2	4	3	2	2	1	2	2	1	1	4	2	2	2	3	3	3	2	3	1	3	3	4	3	3	4	3	2	2	3	4	3	3	3	4	3	3	2	3	3	2	4
4	3	3	1	1	1	1	1	1	1	1	1	3	4	3	4	1	1	4	1	1	1	3	1	2	1	1	4	4	4	5	4	3	2	3	4	3	2	3	2	2	2	5	3	4	3	4	4	4	4
2	5	3	2	2	3	2	2	2	3	2	2	3	3	2	3	2	1	1	2	1	2	3	2	2	2	4	2	2	3	5	4	2	4	3	4	3	3	4	3	2	3	5	2	3	3	2	3	2	3
2	3	4	2	2	2	2	1	2	2	3	3	3	4	3	2	2	2	3	2	2	2	3	4	2	4	4	2	3	4	4	4	2	3	3	2	2	3	4	2	2	3	4	3	3	3	2	2	3	3
3	4	3	1	1	1	1	1	3	4	3	2	3	3	3	3	2	2	2	3	1	1	3	2	3	2	4	2	3	3	4	3	2	3	3	4	4	3	3	2	2	3	5	4	4	4	4	4	4	4
2	4	4	1	1	2	2	2	4	1	2	2	2	2	2	2	3	3	2	1	1	3	2	2	2	1	2	2	1	1	3	3	1	5	3	3	1	1	4	3	1	3	3	2	1	2	2	3	3	4
2	3	4	1	2	2	2	1	2	1	1	1	3	2	3	2	2	2	2	2	2	2	2	1	3	2	2	4	3	4	4	2	2	3	3	3	3	2	3	2	2	1	4	2	3	3	3	2	3	3
2	3	4	2	2	3	4	1	3	4	4	3	4	1	3	2	4	2	4	3	2	2	4	3	2	3	2	3	2	3	4	3	2	3	3	4	4	3	3	2	2	3	4	3	3	4	3	4	3	3
1	2	1	2	1	3	1	1	1	5	4	5	5	3	4	4	1	2	5	2	1	1	2	4	4	4	3	2	2	3	4	2	2	4	3	4	5	4	3	4	3	2	5	2	4	4	4	3	2	4
2	3	4	2	2	1	2	2	2	4	3	2	4	3	3	4	2	2	3	4	2	2	3	2	2	3	4	3	2	2	2	3	2	3	3	3	2	2	3	2	2	3	4	3	3	2	3	3	3	4
2	5	3	2	2	3	2	2	2	3	2	2	3	3	2	3	2	1	1	2	1	2	3	2	4	4	4	2	2	3	5	4	2	4	3	4	3	3	4	3	2	3	5	2	3	3	2	3	2	3
2	2	3	1	2	2	4	2	2	4	2	2	2	2	2	2	4	1	2	1	1	2	3	4	3	4	2	2	2	2	4	3	3	3	3	3	3	3	4	3	3	4	5	3	4	4	4	3	4	4
2	5	1	1	1	2	1	1	1	3	2	4	4	1	2	1	1	1	1	1	1	1	3	2	1	5	3	2	4	5	4	4	3	4	3	5	5	4	3	2	2	4	5	3	4	3	3	4	2	4
2	3	4	1	2	2	2	1	2	1	1	1	3	1	3	2	2	2	2	2	2	2	2	1	3	2	2	1	3	4	4	2	2	3	3	3	3	2	3	2	2	1	4	2	3	3	3	2	3	3
1	4	4	3	1	2	4	2	4	5	4	3	4	4	4	2	3	3	5	1	1	1	2	2	1	4	4	3	5	5	4	3	2	4	3	5	3	3	3	3	3	4	4	2	3	3	4	3	3	3
4	4	4	2	2	2	3	1	1	5	2	2	2	4	2	2	2	2	2	2	2	4	3	4	1	4	3	2	4	4	4	3	3	3	3	4	4	2	2	3	3	3	3	3	2	3	3	3	2	3
3	2	1	2	2	3	2	1	2	4	2	3	3	2	2	2	3	3	3	2	2	2	2	2	3	4	3	2	1	4	4	3	1	3	3	4	2	2	3	2	2	3	4	2	3	3	3	2	2	3
2	4	1	1	1	2	1	1	2	4	3	2	2	2	2	2	1	1	5	1	1	1	2	2	2	5	3	3	2	3	4	3	2	3	3	4	4	2	3	2	2	2	4	2	2	2	2	3	2	2
4	3	3	1	1	1	1	1	1	1	1	1	3	4	3	2	1	1	4	1	1	1	3	1	2	1	1	1	4	4	5	4	3	2	3	4	3	2	3	2	2	2	5	3	4	3	4	4	4	4
4	4	4	2	2	2	3	1	1	5	2	2	2	4	2	2	2	2	2	2	2	4	3	4	1	4	3	4	4	4	4	3	3	3	3	4	4	2	2	3	3	3	3	3	2	3	3	3	2	3
2	3	1	2	2	1	1	1	1	3	3	4	2	3	3	2	2	2	3	2	2	2	2	2	1	1	2	2	2	3	4	3	2	3	3	4	2	2	3	2	2	2	4	1	3	2	2	3	2	2
1	2	4	1	1	2	2	1	1	4	2	3	2	1	3	2	2	1	1	1	1	1	1	2	1	1	2	1	2	1	4	2	2	3	3	2	1	1	3	2	2	2	4	2	2	1	2	1	2	3
3	5	4	4	3	4	3	4	3	5	4	4	5	4	5	4	3	2	5	1	2	2	2	1	5	5	4	4	5	4	4	4	5	4	2	3	2	2	4	3	2	2	5	4	4	5	4	3	4	4
3	4	4	4	4	4	2	2	3	3	4	4	5	4	4	4	3	2	4	2	1	3	3	4	4	3	3	2	4	5	4	3	3	3	2	4	2	2	3	2	2	4	4	3	3	4	4	3	4	4
2	4	3	4	2	1	2	1	2	5	4	4	5	5	4	4	2	1	1	2	2	2	2	1	2	2	4	4	3	4	4	2	2	4	2	4	1	3	3	1	1	4	4	4	5	4	4	2	5	5
2	4	1	4	2	1	2	1	2	5	4	4	5	5	4	4	2	1	1	1	1	1	2	1	4	4	4	4	2	4	4	2	2	4	2	4	1	2	4	1	1	4	5	2	5	4	4	2	5	5
3	5	1	4	3	4	3	4	3	5	4	4	5	4	5	4	3	2	5	1	2	2	2	1	2	5	4	4	5	4	4	4	5	4	2	3	2	2	4	3	2	2	5	4	4	5	4	3	4	4
2	3	2	2	4	2	4	2	4	5	2	3	4	2	4	2	3	4	2	2	2	2	2	4	2	2	4	4	4	5	4	5	3	4	2	4	4	3	4	3	4	4	4	3	4	3	4	4	4	4
2	4	2	5	5	3	2	2	4	4	3	2	2	3	3	4	4	4	4	2	2	4	2	4	4	4	4	3	3	4	4	4	3	4	2	4	4	5	5	3	3	5	4	5	2	3	4	5	4	5
2	4	2	5	5	3	2	2	4	4	3	2	2	3	3	4	4	4	4	2	2	4	2	4	4	4	4	3	3	4	4	4	3	4	2	4	4	5	5	3	3	5	4	5	2	3	4	5	4	5
3	4	4	4	4	4	2	2	3	3	4	4	5	4	4	4	3	2	4	2	1	3	3	4	4	3	3	5	4	5	4	3	3	3	2	4	2	2	3	2	2	4	4	3	3	4	4	3	4	4
2	3	2	2	4	2	4	2	4	5	2	3	4	3	4	3	3	4	2	2	2	2	2	4	4	4	4	4	4	5	4	5	3	4	2	4	4	3	4	3	4	4	4	3	4	3	4	4	4	4
2	3	4	4	4	4	2	5	4	2	4	3	4	5	4	4	4	4	4	1	1	2	4	4	3	4	2	4	4	4	4	2	2	2	2	4	4	2	4	3	2	4	4	2	4	5	4	2	4	4
1	4	3	2	2	2	2	1	1	5	2	4	4	2	4	4	2	2	5	4	1	2	3	4	1	5	4	3	2	4	5	3	2	4	2	4	4	4	5	2	2	2	4	3	4	5	4	2	3	4
3	4	4	2	1	2	2	2	2	2	3	2	3	2	3	3	2	4	3	2	1	1	3	3	4	5	4	2	3	4	4	2	2	3	2	4	2	3	4	2	2	3	3	3	3	3	3	3	3	4
4	4	4	3	3	2	2	3	3	4	3	3	4	3	2	3	3	2	2	2	2	2	3	4	4	3	3	2	3	3	4	4	2	3	2	3	2	3	3	3	4	4	4	3	4	4	4	3	2	2
3	4	4	2	1	2	2	2	2	2	3	2	3	2	3	3	2	4	3	2	1	1	3	3	4	5	3	2	3	4	4	2	2	3	2	4	2	3	4	2	2	3	3	2	2	4	4	2	3	4
4	2	3	2	2	2	1	1	2	1	2	2	3	3	3	3	2	2	2	2	2	1	2	2	2	3	2	4	4	4	4	4	2	3	2	4	4	4	3	2	2	3	4	4	4	4	2	4	2	2
1	4	3	2	2	2	2	1	1	5	2	4	4	2	3	2	2	2	5	4	1	2	3	4	5	5	4	3	2	4	5	3	2	4	2	4	4	4	5	2	2	2	4	3	4	5	4	2	3	4
1	4	4	1	1	1	2	3	4	5	2	1	5	4	4	4	1	2	2	1	1	1	1	4	4	4	4	2	1	2	4	5	4	5	2	5	4	5	4	4	5	4	4	2	4	1	2	1	4	4
2	2	4	3	2	1	1	1	2	5	3	1	2	1	2	2	2	3	3	2	2	1	2	4	3	4	2	1	3	3	4	5	2	2	2	2	3	1	3	2	1	1	4	3	2	2	1	3	3	4
4	2	3	2	2	2	1	1	2	1	2	2	3	3	2	2	2	2	2	2	2	1	2	2	2	3	2	2	4	4	4	4	2	3	2	4	4	4	3	2	2	3	4	4	4	4	2	4	2	2
2	2	4	3	2	1	1	1	2	5	3	1	2	1	1	2	2	3	3	2	2	1	2	4	3	4	2	3	3	3	4	5	2	2	2	2	3	1	3	2	1	1	4	3	2	2	1	3	3	4
1	4	4	1	1	1	2	3	4	5	2	1	5	4	1	4	1	2	2	1	1	1	1	4	2	2	4	2	1	2	4	5	4	5	2	5	4	5	4	4	5	4	4	2	4	1	2	1	2	4
[truncated: 11 more columns]
